# Supplementary material for: Intrinsic Disorder in the Host Proteins Entrapped in Rabies Virus Particles
Source: Viruses. 2024 Jun 4;16(6):916. doi: 10.3390/v16060916 (PMC11209445; doi:10.3390/v16060916)
Supplement: Supplementary file 1 [file viruses-16-00916-s001.zip]

Archive with 4 entries (4 files):
- Table S6.xlsx
- Table S7.xlsx
- viruses-2950452-suppl-conv.pdf
- Table S5.xlsx
