# Supplementary material for: Intrinsic Disorder in the Host Proteins Entrapped in Rabies Virus Particles
Source: Viruses. 2024 Jun 4;16(6):916. doi: 10.3390/v16060916 (PMC11209445; doi:10.3390/v16060916)
Supplement: Supplementary file 1 [file viruses-16-00916-s001.zip › Table S6.xlsx]

## Sheet: Sheet1
Table S7. Functional enrichment of the intra-set PPI network of the 47 mouse proteins entrapped in RABV viral particles: Molecular Functions
#term ID	term description	observed gene count	background gene count	strength	false discovery rate	matching proteins in your network (labels)
GO:0044877	Protein-containing complex binding	20	1602	0.77	9.43e-08	Ddx3x,Tubb5,Dynll1,Tsg101,Rack1,Ywhaz,Sdcbp,Cd9,Cd81,Eif5a,Ezr,Vps28,Vps4b,Rac1,Dstn,Cd151,Rab7,Ppia,Cfl1,Cd63
GO:0005515	Protein binding	38	7635	0.37	1.09e-07	Ddx3x,Tubb5,Chmp2a,Rhoa,Dnajb6,Dynll1,Tsg101,Hspa8,Rack1,Ywhaz,Hsp90ab1,Sdcbp,Vamp3,Wasl,Cd9,Cd81,Eif5a,Vps37b,Arf6,Ezr,Eno1b,Vps28,Lgals1,Vps4b,Ube2n,Rac1,Actb,Dstn,Gap43,Cd151,Pdcd6ip,Rab7,Gapdh,Ubc,Ppia,Dnaja1,Pacsin2,Cfl1
GO:0003925	G protein activity	5	39	1.78	5.47e-05	Rhoa,Rab5c,Arf6,Rac1,Rab7
GO:0005488	Binding	44	13419	0.19	0.0001	Ddx3x,Tubb5,Chmp2a,Rhoa,Dnajb6,Dynll1,Tsg101,Hspa8,Rab5c,Rack1,Ywhaz,Hsp90ab1,Sdcbp,Vamp3,Wasl,Cd9,Cd81,Eif5a,Vps37b,Arf3,Pcbp1,Arf6,Ezr,Eno1b,Vps28,Lgals1,Vps4b,Ube2n,Rac1,Actb,Dstn,Gap43,Cd151,Snx18,Pdcd6ip,Rab7,Gapdh,Ubc,Ppia,Dnaja1,Slc3a2,Pacsin2,Cfl1,Cd63
GO:0019899	Enzyme binding	19	2347	0.58	0.0001	Tubb5,Rhoa,Dynll1,Tsg101,Hspa8,Rack1,Ywhaz,Hsp90ab1,Arf6,Ezr,Eno1b,Ube2n,Rac1,Actb,Rab7,Gapdh,Ubc,Dnaja1,Cfl1
GO:0019904	Protein domain specific binding	12	844	0.83	0.00011	Tubb5,Chmp2a,Rhoa,Dynll1,Hspa8,Rack1,Ywhaz,Hsp90ab1,Ezr,Pdcd6ip,Gapdh,Dnaja1
GO:0031625	Ubiquitin protein ligase binding	8	316	1.08	0.00024	Tubb5,Tsg101,Hspa8,Ywhaz,Hsp90ab1,Ube2n,Ubc,Dnaja1
GO:0017111	Nucleoside-triphosphatase activity	10	636	0.87	0.0004	Ddx3x,Rhoa,Hspa8,Rab5c,Hsp90ab1,Arf3,Arf6,Vps4b,Rac1,Rab7
GO:0043168	Anion binding	18	2465	0.54	0.00054	Ddx3x,Tubb5,Rhoa,Hspa8,Rab5c,Hsp90ab1,Sdcbp,Arf3,Arf6,Vps4b,Ube2n,Rac1,Actb,Gap43,Snx18,Rab7,Dnaja1,Pacsin2
GO:0005525	GTP binding	8	383	1	0.00062	Tubb5,Rhoa,Rab5c,Hsp90ab1,Arf3,Arf6,Rac1,Rab7
GO:0097367	Carbohydrate derivative binding	17	2313	0.54	0.0007	Ddx3x,Tubb5,Rhoa,Hspa8,Rab5c,Hsp90ab1,Sdcbp,Arf3,Arf6,Vps4b,Ube2n,Rac1,Actb,Gap43,Rab7,Ppia,Dnaja1
GO:0003924	GTPase activity	7	300	1.04	0.00091	Ddx3x,Rhoa,Rab5c,Arf3,Arf6,Rac1,Rab7
GO:0036094	Small molecule binding	17	2586	0.49	0.0027	Ddx3x,Tubb5,Rhoa,Hspa8,Rab5c,Hsp90ab1,Cd81,Arf3,Arf6,Lgals1,Vps4b,Ube2n,Rac1,Actb,Rab7,Gapdh,Dnaja1
GO:0035639	Purine ribonucleoside triphosphate binding	14	1847	0.56	0.0043	Ddx3x,Tubb5,Rhoa,Hspa8,Rab5c,Hsp90ab1,Arf3,Arf6,Vps4b,Ube2n,Rac1,Actb,Rab7,Dnaja1
GO:0042802	Identical protein binding	16	2406	0.5	0.0043	Dnajb6,Dynll1,Tsg101,Rack1,Ywhaz,Hsp90ab1,Sdcbp,Wasl,Ezr,Eno1b,Lgals1,Vps4b,Actb,Pdcd6ip,Gapdh,Pacsin2
GO:0000166	Nucleotide binding	15	2205	0.51	0.0063	Ddx3x,Tubb5,Rhoa,Hspa8,Rab5c,Hsp90ab1,Arf3,Arf6,Vps4b,Ube2n,Rac1,Actb,Rab7,Gapdh,Dnaja1
GO:0019003	GDP binding	4	80	1.38	0.0063	Rhoa,Rab5c,Arf6,Rab7
GO:0032555	Purine ribonucleotide binding	14	1928	0.54	0.0063	Ddx3x,Tubb5,Rhoa,Hspa8,Rab5c,Hsp90ab1,Arf3,Arf6,Vps4b,Ube2n,Rac1,Actb,Rab7,Dnaja1
GO:0008092	Cytoskeletal protein binding	10	1033	0.66	0.0086	Ddx3x,Rhoa,Hsp90ab1,Wasl,Ezr,Actb,Dstn,Gapdh,Pacsin2,Cfl1
GO:0050839	Cell adhesion molecule binding	6	312	0.96	0.0087	Sdcbp,Cd9,Cd81,Ezr,Cd151,Ppia
GO:0051082	Unfolded protein binding	4	94	1.31	0.0087	Dnajb6,Hspa8,Hsp90ab1,Dnaja1
GO:0005543	Phospholipid binding	7	480	0.84	0.0102	Chmp2a,Hspa8,Sdcbp,Gap43,Snx18,Pacsin2,Cfl1
GO:0051022	Rho GDP-dissociation inhibitor binding	2	4	2.38	0.0102	Rhoa,Rac1
GO:0097718	Disordered domain specific binding	3	37	1.59	0.0121	Hsp90ab1,Ezr,Gapdh
GO:0015190	L-leucine transmembrane transporter activity	2	5	2.28	0.013	Slc7a5,Slc3a2
GO:0005102	Signaling receptor binding	12	1643	0.54	0.0163	Tubb5,Hspa8,Rack1,Hsp90ab1,Sdcbp,Cd9,Cd81,Cd151,Pdcd6ip,Ppia,Dnaja1,Cfl1
GO:0055131	C3HC4-type RING finger domain binding	2	6	2.2	0.0163	Hspa8,Dnaja1
GO:0044183	Protein folding chaperone	3	50	1.45	0.0238	Dnajb6,Hspa8,Hsp90ab1
GO:0015173	Aromatic amino acid transmembrane transporter activity	2	9	2.02	0.0288	Slc7a5,Slc3a2
GO:0030957	Tat protein binding	2	9	2.02	0.0288	Actb,Dnaja1
GO:0031072	Heat shock protein binding	4	144	1.12	0.0307	Dnajb6,Hspa8,Hsp90ab1,Dnaja1
GO:0030235	Nitric-oxide synthase regulator activity	2	10	1.98	0.0321	Dynll1,Hsp90ab1
GO:0031996	Thioesterase binding	2	11	1.94	0.037	Arf6,Rac1
GO:0005178	Integrin binding	4	158	1.08	0.0404	Cd9,Cd81,Cd151,Ppia
GO:0008289	Lipid binding	8	865	0.64	0.0449	Chmp2a,Hspa8,Sdcbp,Cd81,Gap43,Snx18,Pacsin2,Cfl1
