# Supplementary material for: Intrinsic Disorder in the Host Proteins Entrapped in Rabies Virus Particles
Source: Viruses. 2024 Jun 4;16(6):916. doi: 10.3390/v16060916 (PMC11209445; doi:10.3390/v16060916)
Supplement: Supplementary file 1 [file viruses-16-00916-s001.zip › Table S7.xlsx]

## Sheet: Sheet1
Table S8. Functional enrichment of the intra-set PPI network of the 47 mouse proteins entrapped in RABV viral particles: Cellular components
#term ID	term description	observed gene count	background gene count	strength	false discovery rate	matching proteins in your network (labels)
GO:0031982	Vesicle	27	2289	0.75	4.54e-12	Chmp2a,Rhoa,Dynll1,Tsg101,Hspa8,Rab5c,Ywhaz,Hsp90ab1,Sdcbp,Vamp3,Wasl,Cd9,Cd81,Vps37b,Arf6,Ezr,Ifitm2,Vps28,Vps4b,Rac1,Snx18,Pdcd6ip,Rab7,Gapdh,Slc3a2,Pacsin2,Cd63
GO:0005829	Cytosol	33	4213	0.57	2.01e-11	Ddx3x,Tubb5,Chmp2a,Rhoa,Dnajb6,Dynll1,Tsg101,Hspa8,Rack1,Ywhaz,Hsp90ab1,Sdcbp,Vamp3,Wasl,Slc7a5,Pcbp1,Arf6,Ezr,Eno1b,Vps28,Lgals1,Vps4b,Ube2n,Rac1,Actb,Pdcd6ip,Rab7,Gapdh,Ubc,Ppia,Dnaja1,Pacsin2,Cfl1
GO:0005768	Endosome	19	991	0.96	3.06e-11	Chmp2a,Rhoa,Tsg101,Hspa8,Rab5c,Vamp3,Vps37b,Arf6,Ezr,Ifitm2,Vps28,Vps4b,Rac1,Snx18,Pdcd6ip,Rab7,Gapdh,Pacsin2,Cd63
GO:0031410	Cytoplasmic vesicle	25	2147	0.74	3.06e-11	Chmp2a,Rhoa,Dynll1,Tsg101,Hspa8,Rab5c,Ywhaz,Hsp90ab1,Sdcbp,Vamp3,Wasl,Vps37b,Arf6,Ezr,Ifitm2,Vps28,Vps4b,Rac1,Snx18,Pdcd6ip,Rab7,Gapdh,Slc3a2,Pacsin2,Cd63
GO:0042470	Melanosome	10	108	1.64	3.06e-11	Hspa8,Rab5c,Ywhaz,Hsp90ab1,Sdcbp,Rac1,Pdcd6ip,Rab7,Slc3a2,Cd63
GO:0010008	Endosome membrane	13	461	1.13	2.66e-09	Chmp2a,Tsg101,Rab5c,Vps37b,Arf6,Ifitm2,Vps28,Vps4b,Rac1,Snx18,Rab7,Pacsin2,Cd63
GO:0098588	Bounding membrane of organelle	21	1758	0.75	2.66e-09	Chmp2a,Tsg101,Hspa8,Rab5c,Hsp90ab1,Vamp3,Wasl,Slc7a5,Vps37b,Arf6,Ifitm2,Eno1b,Vps28,Vps4b,Rac1,Snx18,Rab7,Ubc,Slc3a2,Pacsin2,Cd63
GO:0070062	Extracellular exosome	8	96	1.6	9.1e-09	Tsg101,Hspa8,Sdcbp,Cd9,Cd81,Snx18,Pdcd6ip,Cd63
GO:0005770	Late endosome	10	294	1.21	8.85e-08	Chmp2a,Tsg101,Hspa8,Vps37b,Ifitm2,Vps28,Vps4b,Rab7,Gapdh,Cd63
GO:0043209	Myelin sheath	9	219	1.29	1.33e-07	Hspa8,Arf6,Ezr,Eno1b,Actb,Pdcd6ip,Gapdh,Ubc,Ppia
GO:0031902	Late endosome membrane	8	148	1.41	1.48e-07	Chmp2a,Tsg101,Vps37b,Ifitm2,Vps28,Vps4b,Rab7,Cd63
GO:0031090	Organelle membrane	25	3373	0.55	1.61e-07	Chmp2a,Tsg101,Hspa8,Rab5c,Hsp90ab1,Sdcbp,Vamp3,Wasl,Slc7a5,Eif5a,Vps37b,Arf6,Ifitm2,Eno1b,Vps28,Vps4b,Rac1,Snx18,Rab7,Gapdh,Ubc,Slc3a2,Pacsin2,Cfl1,Cd63
GO:0071944	Cell periphery	35	7050	0.37	1.65e-07	Ddx3x,Chmp2a,Rhoa,Tsg101,Hspa8,Rab5c,Rack1,Hsp90ab1,Sdcbp,Vamp3,Wasl,Cd9,Slc7a5,Cd81,Vps37b,Arf3,Arf6,Ezr,Ifitm2,Eno1b,Vps28,Lgals1,Vps4b,Rac1,Actb,Dstn,Gap43,Cd151,Snx18,Pdcd6ip,Gapdh,Slc3a2,Pacsin2,Cfl1,Cd63
GO:0030659	Cytoplasmic vesicle membrane	14	911	0.86	3.85e-07	Chmp2a,Tsg101,Rab5c,Vamp3,Vps37b,Arf6,Ifitm2,Vps28,Vps4b,Rac1,Snx18,Rab7,Pacsin2,Cd63
GO:0005737	Cytoplasm	43	11788	0.24	5.07e-07	Ddx3x,Tubb5,Chmp2a,Rhoa,Dnajb6,Dynll1,Tsg101,Hspa8,Rab5c,Rack1,Ywhaz,Hsp90ab1,Sdcbp,Vamp3,Wasl,Slc7a5,Eif5a,Vps37b,Arf3,Pcbp1,Arf6,Ezr,Ifitm2,Eno1b,Vps28,Lgals1,Vps4b,Ube2n,Rac1,Actb,Dstn,Gap43,Snx18,Pdcd6ip,Rab7,Gapdh,Ubc,Ppia,Dnaja1,Slc3a2,Pacsin2,Cfl1,Cd63
GO:0030054	Cell junction	20	2232	0.63	5.79e-07	Rhoa,Hspa8,Rab5c,Ywhaz,Sdcbp,Vamp3,Wasl,Eif5a,Arf6,Ezr,Ifitm2,Rac1,Actb,Gap43,Pdcd6ip,Rab7,Gapdh,Slc3a2,Pacsin2,Cfl1
GO:0043226	Organelle	45	13445	0.2	5.79e-07	Ddx3x,Tubb5,Chmp2a,Rhoa,Dnajb6,Dynll1,Tsg101,Hspa8,Rab5c,Rack1,Ywhaz,Hsp90ab1,Sdcbp,Vamp3,Wasl,Cd9,Slc7a5,Cd81,Eif5a,Vps37b,Arf3,Pcbp1,Arf6,Ezr,Ifitm2,Eno1b,Vps28,Lgals1,Vps4b,Ube2n,Rac1,Actb,Dstn,Gap43,Snx18,Pdcd6ip,Rab7,Gapdh,Ubc,Ppia,Dnaja1,Slc3a2,Pacsin2,Cfl1,Cd63
GO:0012505	Endomembrane system	27	4360	0.47	8.29e-07	Tubb5,Chmp2a,Rhoa,Dynll1,Tsg101,Hspa8,Rab5c,Sdcbp,Vamp3,Wasl,Eif5a,Vps37b,Arf3,Arf6,Ezr,Ifitm2,Eno1b,Vps28,Vps4b,Rac1,Snx18,Pdcd6ip,Rab7,Gapdh,Dnaja1,Pacsin2,Cd63
GO:0045202	Synapse	17	1589	0.71	8.8e-07	Rhoa,Hspa8,Rab5c,Ywhaz,Sdcbp,Vamp3,Wasl,Eif5a,Arf6,Rac1,Actb,Gap43,Rab7,Gapdh,Slc3a2,Pacsin2,Cfl1
GO:0030496	Midbody	8	213	1.25	1.41e-06	Chmp2a,Rhoa,Tsg101,Rack1,Vps37b,Arf6,Vps4b,Pdcd6ip
GO:0005886	Plasma membrane	32	6555	0.37	2.93e-06	Ddx3x,Chmp2a,Rhoa,Tsg101,Hspa8,Rab5c,Rack1,Hsp90ab1,Sdcbp,Vamp3,Cd9,Slc7a5,Cd81,Vps37b,Arf3,Arf6,Ezr,Ifitm2,Eno1b,Vps28,Vps4b,Rac1,Actb,Gap43,Cd151,Snx18,Pdcd6ip,Gapdh,Slc3a2,Pacsin2,Cfl1,Cd63
GO:0043227	Membrane-bounded organelle	43	12435	0.22	3.03e-06	Ddx3x,Tubb5,Chmp2a,Rhoa,Dnajb6,Dynll1,Tsg101,Hspa8,Rab5c,Rack1,Ywhaz,Hsp90ab1,Sdcbp,Vamp3,Wasl,Cd9,Slc7a5,Cd81,Eif5a,Vps37b,Arf3,Pcbp1,Arf6,Ezr,Ifitm2,Eno1b,Vps28,Lgals1,Vps4b,Ube2n,Rac1,Actb,Snx18,Pdcd6ip,Rab7,Gapdh,Ubc,Ppia,Dnaja1,Slc3a2,Pacsin2,Cfl1,Cd63
GO:0031252	Cell leading edge	10	471	1	3.4e-06	Ddx3x,Rhoa,Ywhaz,Wasl,Arf6,Ezr,Rac1,Actb,Pacsin2,Cfl1
GO:0005938	Cell cortex	9	351	1.09	3.51e-06	Rhoa,Wasl,Arf6,Ezr,Eno1b,Rac1,Actb,Dstn,Cfl1
GO:0031253	Cell projection membrane	9	382	1.05	6.87e-06	Rhoa,Hsp90ab1,Slc7a5,Arf6,Ezr,Rac1,Gap43,Pacsin2,Cfl1
GO:0098978	Glutamatergic synapse	10	522	0.96	7.87e-06	Rhoa,Hspa8,Ywhaz,Wasl,Arf6,Rac1,Actb,Gapdh,Pacsin2,Cfl1
GO:0005765	Lysosomal membrane	8	277	1.14	7.91e-06	Chmp2a,Hspa8,Hsp90ab1,Slc7a5,Ifitm2,Rab7,Slc3a2,Cd63
GO:0005856	Cytoskeleton	19	2401	0.57	7.91e-06	Ddx3x,Tubb5,Chmp2a,Rhoa,Dynll1,Tsg101,Hspa8,Sdcbp,Wasl,Ezr,Vps4b,Rac1,Actb,Dstn,Pdcd6ip,Gapdh,Dnaja1,Pacsin2,Cfl1
GO:0016020	Membrane	39	10291	0.26	7.91e-06	Ddx3x,Tubb5,Chmp2a,Rhoa,Dynll1,Tsg101,Hspa8,Rab5c,Rack1,Hsp90ab1,Sdcbp,Vamp3,Wasl,Cd9,Slc7a5,Cd81,Eif5a,Vps37b,Arf3,Arf6,Ezr,Ifitm2,Eno1b,Vps28,Vps4b,Rac1,Actb,Gap43,Cd151,Snx18,Pdcd6ip,Rab7,Gapdh,Ubc,Dnaja1,Slc3a2,Pacsin2,Cfl1,Cd63
GO:0036452	ESCRT complex	4	26	1.86	2.46e-05	Chmp2a,Tsg101,Vps37b,Vps28
GO:0043232	Intracellular non-membrane-bounded organelle	26	4826	0.41	2.46e-05	Ddx3x,Tubb5,Chmp2a,Rhoa,Dnajb6,Dynll1,Tsg101,Hspa8,Rab5c,Rack1,Hsp90ab1,Sdcbp,Wasl,Pcbp1,Ezr,Vps4b,Ube2n,Rac1,Actb,Dstn,Pdcd6ip,Rab7,Gapdh,Dnaja1,Pacsin2,Cfl1
GO:0043231	Intracellular membrane-bounded organelle	41	11954	0.21	2.88e-05	Ddx3x,Tubb5,Chmp2a,Rhoa,Dnajb6,Dynll1,Tsg101,Hspa8,Rab5c,Rack1,Ywhaz,Hsp90ab1,Sdcbp,Vamp3,Wasl,Slc7a5,Eif5a,Vps37b,Arf3,Pcbp1,Arf6,Ezr,Ifitm2,Eno1b,Vps28,Lgals1,Vps4b,Ube2n,Rac1,Actb,Snx18,Pdcd6ip,Rab7,Gapdh,Ubc,Ppia,Dnaja1,Slc3a2,Pacsin2,Cfl1,Cd63
GO:0019898	Extrinsic component of membrane	8	353	1.03	3.74e-05	Rhoa,Ezr,Eno1b,Rac1,Snx18,Rab7,Ubc,Pacsin2
GO:0032991	Protein-containing complex	28	5743	0.36	4.16e-05	Ddx3x,Tubb5,Chmp2a,Dynll1,Tsg101,Hspa8,Rack1,Ywhaz,Hsp90ab1,Sdcbp,Vamp3,Cd9,Slc7a5,Eif5a,Vps37b,Ezr,Ifitm2,Eno1b,Vps28,Lgals1,Vps4b,Ube2n,Actb,Rab7,Gapdh,Ppia,Slc3a2,Cd63
GO:0098590	Plasma membrane region	14	1433	0.67	4.3e-05	Rhoa,Hspa8,Hsp90ab1,Vamp3,Cd9,Slc7a5,Cd81,Arf6,Ezr,Rac1,Gap43,Slc3a2,Pacsin2,Cfl1
GO:0090543	Flemming body	4	33	1.76	4.88e-05	Tsg101,Arf6,Vps4b,Pdcd6ip
GO:0032587	Ruffle membrane	5	96	1.39	9.95e-05	Rhoa,Ezr,Rac1,Pacsin2,Cfl1
GO:0043229	Intracellular organelle	42	13119	0.18	0.00011	Ddx3x,Tubb5,Chmp2a,Rhoa,Dnajb6,Dynll1,Tsg101,Hspa8,Rab5c,Rack1,Ywhaz,Hsp90ab1,Sdcbp,Vamp3,Wasl,Slc7a5,Eif5a,Vps37b,Arf3,Pcbp1,Arf6,Ezr,Ifitm2,Eno1b,Vps28,Lgals1,Vps4b,Ube2n,Rac1,Actb,Dstn,Snx18,Pdcd6ip,Rab7,Gapdh,Ubc,Ppia,Dnaja1,Slc3a2,Pacsin2,Cfl1,Cd63
GO:0120025	Plasma membrane bounded cell projection	18	2622	0.51	0.00012	Ddx3x,Rhoa,Dynll1,Hspa8,Rack1,Hsp90ab1,Vamp3,Wasl,Slc7a5,Eif5a,Arf6,Ezr,Rac1,Actb,Gap43,Snx18,Pacsin2,Cfl1
GO:0000813	ESCRT I complex	3	11	2.11	0.00013	Tsg101,Vps37b,Vps28
GO:0001726	Ruffle	6	189	1.18	0.00013	Rhoa,Arf6,Ezr,Rac1,Pacsin2,Cfl1
GO:0031904	Endosome lumen	3	11	2.11	0.00013	Hspa8,Gapdh,Cd63
GO:0005634	Nucleus	31	7541	0.29	0.00022	Ddx3x,Tubb5,Chmp2a,Rhoa,Dnajb6,Dynll1,Tsg101,Hspa8,Rack1,Ywhaz,Hsp90ab1,Sdcbp,Wasl,Eif5a,Pcbp1,Ezr,Ifitm2,Eno1b,Lgals1,Vps4b,Ube2n,Rac1,Actb,Gapdh,Ubc,Ppia,Dnaja1,Slc3a2,Pacsin2,Cfl1,Cd63
GO:0030027	Lamellipodium	6	215	1.12	0.00025	Ddx3x,Rhoa,Wasl,Rac1,Actb,Cfl1
GO:0044297	Cell body	10	877	0.73	0.00046	Tubb5,Hspa8,Rack1,Hsp90ab1,Eif5a,Ezr,Gap43,Snx18,Slc3a2,Cfl1
GO:0015630	Microtubule cytoskeleton	12	1390	0.61	0.00084	Ddx3x,Tubb5,Chmp2a,Dynll1,Tsg101,Hspa8,Ezr,Vps4b,Rac1,Pdcd6ip,Gapdh,Dnaja1
GO:0031906	Late endosome lumen	2	2	2.68	0.0009	Hspa8,Gapdh
GO:1990184	Amino acid transport complex	2	2	2.68	0.0009	Slc7a5,Slc3a2
GO:0005769	Early endosome	7	426	0.89	0.00099	Tsg101,Rab5c,Vamp3,Arf6,Vps28,Rac1,Pacsin2
GO:0016324	Apical plasma membrane	7	424	0.89	0.00099	Hsp90ab1,Vamp3,Cd9,Slc7a5,Cd81,Ezr,Slc3a2
GO:0070161	Anchoring junction	11	1193	0.64	0.00099	Rhoa,Sdcbp,Vamp3,Ezr,Rac1,Actb,Gap43,Pdcd6ip,Slc3a2,Pacsin2,Cfl1
GO:0055038	Recycling endosome membrane	4	85	1.35	0.0012	Arf6,Rac1,Snx18,Pacsin2
GO:0098794	Postsynapse	9	801	0.73	0.0012	Rhoa,Hspa8,Ywhaz,Wasl,Rac1,Actb,Gap43,Gapdh,Cfl1
GO:0048471	Perinuclear region of cytoplasm	9	837	0.71	0.0017	Dnajb6,Hspa8,Rack1,Ywhaz,Hsp90ab1,Vamp3,Arf3,Ezr,Dnaja1
GO:0055037	Recycling endosome	5	194	1.09	0.0018	Vamp3,Arf6,Rac1,Snx18,Pacsin2
GO:0009986	Cell surface	10	1070	0.65	0.0019	Hspa8,Hsp90ab1,Vamp3,Cd9,Slc7a5,Eno1b,Lgals1,Cd151,Slc3a2,Cd63
GO:0005635	Nuclear envelope	7	498	0.82	0.0023	Tubb5,Chmp2a,Sdcbp,Eif5a,Eno1b,Vps4b,Gapdh
GO:0015629	Actin cytoskeleton	7	510	0.81	0.0027	Wasl,Ezr,Rac1,Actb,Dstn,Pdcd6ip,Cfl1
GO:0030863	Cortical cytoskeleton	4	119	1.2	0.0035	Wasl,Actb,Dstn,Cfl1
GO:0001772	Immunological synapse	3	45	1.5	0.0037	Cd81,Ezr,Pdcd6ip
GO:0030175	Filopodium	4	121	1.2	0.0037	Arf6,Ezr,Gap43,Cfl1
GO:0036477	Somatodendritic compartment	10	1168	0.61	0.0037	Rhoa,Hspa8,Rack1,Hsp90ab1,Eif5a,Rac1,Gap43,Snx18,Slc3a2,Cfl1
GO:0099080	Supramolecular complex	11	1421	0.57	0.0037	Ddx3x,Tubb5,Chmp2a,Dnajb6,Dynll1,Hspa8,Wasl,Pcbp1,Ezr,Rac1,Actb
GO:0005911	Cell-cell junction	7	553	0.78	0.004	Rhoa,Sdcbp,Ezr,Actb,Pdcd6ip,Pacsin2,Cfl1
GO:0005884	Actin filament	4	129	1.17	0.0044	Wasl,Ezr,Rac1,Actb
GO:0043005	Neuron projection	12	1721	0.52	0.0045	Rhoa,Dynll1,Hspa8,Rack1,Hsp90ab1,Vamp3,Eif5a,Rac1,Actb,Gap43,Snx18,Cfl1
GO:0036464	Cytoplasmic ribonucleoprotein granule	5	249	0.98	0.0046	Ddx3x,Tubb5,Pcbp1,Rac1,Actb
GO:0043025	Neuronal cell body	8	784	0.69	0.0053	Hspa8,Rack1,Hsp90ab1,Eif5a,Gap43,Snx18,Slc3a2,Cfl1
GO:0098858	Actin-based cell projection	5	260	0.96	0.0055	Slc7a5,Arf6,Ezr,Gap43,Cfl1
GO:0150034	Distal axon	6	420	0.83	0.0061	Hspa8,Hsp90ab1,Actb,Gap43,Snx18,Cfl1
GO:0099513	Polymeric cytoskeletal fiber	8	810	0.67	0.0063	Tubb5,Chmp2a,Dynll1,Hspa8,Wasl,Ezr,Rac1,Actb
GO:0016323	Basolateral plasma membrane	5	273	0.94	0.0064	Hsp90ab1,Slc7a5,Cd81,Ezr,Slc3a2
GO:0045121	Membrane raft	6	427	0.82	0.0064	Tubb5,Hspa8,Sdcbp,Ezr,Actb,Pacsin2
GO:0030425	Dendrite	8	832	0.66	0.0072	Rhoa,Hspa8,Rack1,Hsp90ab1,Eif5a,Rac1,Gap43,Cfl1
GO:0099512	Supramolecular fiber	9	1064	0.6	0.0074	Tubb5,Chmp2a,Dnajb6,Dynll1,Hspa8,Wasl,Ezr,Rac1,Actb
GO:0030424	Axon	8	847	0.65	0.0078	Rhoa,Dynll1,Hspa8,Hsp90ab1,Actb,Gap43,Snx18,Cfl1
GO:0031967	Organelle envelope	10	1324	0.55	0.0078	Tubb5,Chmp2a,Sdcbp,Eif5a,Eno1b,Vps4b,Rab7,Gapdh,Ubc,Cfl1
GO:0060187	Cell pole	2	12	1.9	0.008	Ezr,Slc3a2
GO:0098563	Intrinsic component of synaptic vesicle membrane	3	65	1.34	0.0081	Rab5c,Vamp3,Rab7
GO:0031901	Early endosome membrane	4	180	1.02	0.012	Tsg101,Rab5c,Arf6,Rac1
GO:0009898	Cytoplasmic side of plasma membrane	4	184	1.01	0.0128	Rhoa,Ezr,Rac1,Snx18
GO:0005643	Nuclear pore	3	84	1.23	0.0159	Chmp2a,Eif5a,Vps4b
GO:0005925	Focal adhesion	4	196	0.99	0.0159	Sdcbp,Ezr,Actb,Cfl1
GO:0019897	Extrinsic component of plasma membrane	4	197	0.98	0.0159	Rhoa,Eno1b,Rac1,Snx18
GO:0030864	Cortical actin cytoskeleton	3	84	1.23	0.0159	Wasl,Dstn,Cfl1
GO:0031527	Filopodium membrane	2	19	1.7	0.0166	Arf6,Gap43
GO:0098993	Anchored component of synaptic vesicle membrane	2	19	1.7	0.0166	Rab5c,Rab7
GO:0098796	Membrane protein complex	9	1230	0.54	0.0176	Chmp2a,Tsg101,Sdcbp,Vamp3,Slc7a5,Vps37b,Vps28,Rab7,Slc3a2
GO:0030139	Endocytic vesicle	4	220	0.94	0.0224	Rab5c,Vamp3,Arf6,Rab7
GO:0043197	Dendritic spine	4	231	0.91	0.0265	Rhoa,Hspa8,Rac1,Cfl1
GO:0031234	Extrinsic component of cytoplasmic side of plasma membrane	3	106	1.13	0.0276	Rhoa,Rac1,Snx18
GO:0030426	Growth cone	4	240	0.9	0.0294	Hsp90ab1,Gap43,Snx18,Cfl1
GO:0032585	Multivesicular body membrane	2	27	1.55	0.0294	Chmp2a,Cd63
GO:0005811	Lipid droplet	3	111	1.11	0.0303	Rab5c,Rab7,Gapdh
GO:0005776	Autophagosome	3	113	1.1	0.0316	Chmp2a,Hspa8,Rab7
GO:0005815	Microtubule organizing center	7	851	0.59	0.0326	Ddx3x,Dynll1,Tsg101,Ezr,Vps4b,Rac1,Pdcd6ip
GO:0001891	Phagocytic cup	2	30	1.5	0.034	Rack1,Rac1
GO:0031528	Microvillus membrane	2	30	1.5	0.034	Slc7a5,Ezr
GO:0014069	Postsynaptic density	5	431	0.74	0.0349	Hspa8,Ywhaz,Actb,Gap43,Gapdh
GO:0005576	Extracellular region	13	2609	0.37	0.0365	Tubb5,Tsg101,Hspa8,Hsp90ab1,Sdcbp,Cd9,Cd81,Lgals1,Snx18,Pdcd6ip,Ppia,Cfl1,Cd63
GO:0008021	Synaptic vesicle	4	266	0.85	0.0391	Hspa8,Rab5c,Vamp3,Rab7
GO:0008180	COP9 signalosome	2	35	1.43	0.0433	Dynll1,Hsp90ab1
GO:0101031	Chaperone complex	2	36	1.42	0.0453	Hspa8,Hsp90ab1
GO:0098793	Presynapse	6	687	0.62	0.0481	Hspa8,Rab5c,Vamp3,Arf6,Actb,Rab7
