# Supplementary material for: Intrinsic Disorder in the Host Proteins Entrapped in Rabies Virus Particles
Source: Viruses. 2024 Jun 4;16(6):916. doi: 10.3390/v16060916 (PMC11209445; doi:10.3390/v16060916)
Supplement: Supplementary file 1 [file viruses-16-00916-s001.zip › Table S5.xlsx]

## Sheet: Sheet1
Table S6. Functional enrichment of the intra-set PPI network of the 47 mouse proteins entrapped in RABV viral particles: Biological processes
#term ID	term description	observed gene count	background gene count	strength	false discovery rate	matching proteins in your network (labels)
GO:0051128	Regulation of cellular component organization	31	2546	0.76	1.82e-14	Ddx3x,Tubb5,Chmp2a,Rhoa,Dnajb6,Dynll1,Tsg101,Hspa8,Rab5c,Rack1,Ywhaz,Sdcbp,Wasl,Cd81,Eif5a,Arf6,Ezr,Eno1b,Vps28,Lgals1,Vps4b,Rac1,Actb,Dstn,Gap43,Cd151,Snx18,Pdcd6ip,Pacsin2,Cfl1,Cd63
GO:0051049	Regulation of transport	27	1998	0.81	5.99e-13	Chmp2a,Rhoa,Dynll1,Tsg101,Hspa8,Rab5c,Rack1,Hsp90ab1,Sdcbp,Vamp3,Wasl,Slc7a5,Cd81,Arf6,Ezr,Vps28,Vps4b,Rac1,Actb,Cd151,Pdcd6ip,Rab7,Ppia,Dnaja1,Pacsin2,Cfl1,Cd63
GO:0032879	Regulation of localization	28	2366	0.75	2.19e-12	Chmp2a,Rhoa,Dnajb6,Dynll1,Tsg101,Hspa8,Rab5c,Rack1,Hsp90ab1,Sdcbp,Vamp3,Wasl,Slc7a5,Cd81,Arf6,Ezr,Vps28,Vps4b,Rac1,Actb,Cd151,Pdcd6ip,Rab7,Ppia,Dnaja1,Pacsin2,Cfl1,Cd63
GO:0008104	Protein localization	26	2005	0.79	4.34e-12	Ddx3x,Chmp2a,Dnajb6,Tsg101,Hspa8,Rab5c,Rack1,Ywhaz,Vamp3,Cd81,Eif5a,Vps37b,Arf3,Arf6,Ezr,Vps28,Vps4b,Rac1,Actb,Snx18,Pdcd6ip,Rab7,Dnaja1,Pacsin2,Cfl1,Cd63
GO:0051050	Positive regulation of transport	21	1101	0.96	4.34e-12	Chmp2a,Dynll1,Tsg101,Hspa8,Rack1,Hsp90ab1,Sdcbp,Wasl,Slc7a5,Cd81,Arf6,Ezr,Vps28,Vps4b,Rac1,Cd151,Pdcd6ip,Rab7,Ppia,Cfl1,Cd63
GO:0051641	Cellular localization	28	2778	0.68	5.67e-11	Ddx3x,Chmp2a,Dnajb6,Dynll1,Tsg101,Hspa8,Rab5c,Rack1,Ywhaz,Vamp3,Wasl,Cd81,Eif5a,Vps37b,Arf3,Arf6,Ezr,Vps28,Vps4b,Rac1,Actb,Snx18,Pdcd6ip,Rab7,Dnaja1,Pacsin2,Cfl1,Cd63
GO:0044089	Positive regulation of cellular component biogenesis	15	551	1.11	5.54e-10	Ddx3x,Chmp2a,Rhoa,Dynll1,Tsg101,Rack1,Sdcbp,Wasl,Arf6,Vps4b,Rac1,Snx18,Pdcd6ip,Rab7,Cfl1
GO:0016192	Vesicle-mediated transport	20	1296	0.86	6.55e-10	Chmp2a,Tsg101,Hspa8,Rab5c,Ywhaz,Vamp3,Wasl,Cd9,Cd81,Arf3,Arf6,Ezr,Vps28,Vps4b,Rac1,Actb,Snx18,Pdcd6ip,Rab7,Pacsin2
GO:0019058	Viral life cycle	10	145	1.52	1.12e-09	Chmp2a,Tsg101,Hsp90ab1,Cd81,Vps37b,Pcbp1,Vps4b,Pdcd6ip,Rab7,Slc3a2
GO:0044087	Regulation of cellular component biogenesis	18	1031	0.92	1.61e-09	Ddx3x,Chmp2a,Rhoa,Dnajb6,Dynll1,Tsg101,Rack1,Sdcbp,Wasl,Arf6,Ezr,Vps4b,Rac1,Gap43,Snx18,Pdcd6ip,Rab7,Cfl1
GO:0060627	Regulation of vesicle-mediated transport	15	642	1.05	3.26e-09	Chmp2a,Tsg101,Hspa8,Rab5c,Rack1,Sdcbp,Wasl,Ezr,Vps28,Vps4b,Cd151,Pdcd6ip,Rab7,Pacsin2,Cd63
GO:1903543	Positive regulation of exosomal secretion	6	15	2.28	3.68e-09	Chmp2a,Tsg101,Sdcbp,Vps4b,Pdcd6ip,Rab7
GO:0044403	Biological process involved in symbiotic interaction	11	254	1.31	5.98e-09	Chmp2a,Tsg101,Hspa8,Hsp90ab1,Cd81,Vps37b,Vps4b,Rab7,Gapdh,Slc3a2,Cfl1
GO:0051179	Localization	31	4555	0.51	1.29e-08	Ddx3x,Chmp2a,Dnajb6,Dynll1,Tsg101,Hspa8,Rab5c,Rack1,Ywhaz,Vamp3,Wasl,Cd9,Slc7a5,Cd81,Eif5a,Vps37b,Arf3,Arf6,Ezr,Vps28,Vps4b,Rac1,Actb,Snx18,Pdcd6ip,Rab7,Dnaja1,Slc3a2,Pacsin2,Cfl1,Cd63
GO:0051130	Positive regulation of cellular component organization	18	1213	0.85	1.47e-08	Ddx3x,Rhoa,Dynll1,Tsg101,Rack1,Sdcbp,Wasl,Eif5a,Arf6,Vps28,Vps4b,Rac1,Dstn,Cd151,Snx18,Pdcd6ip,Cfl1,Cd63
GO:1902115	Regulation of organelle assembly	10	221	1.33	3.27e-08	Chmp2a,Rhoa,Dynll1,Tsg101,Sdcbp,Ezr,Vps4b,Gap43,Snx18,Pdcd6ip
GO:0006810	Transport	28	3782	0.55	4.05e-08	Chmp2a,Dynll1,Tsg101,Hspa8,Rab5c,Ywhaz,Vamp3,Wasl,Cd9,Slc7a5,Cd81,Eif5a,Vps37b,Arf3,Arf6,Ezr,Vps28,Vps4b,Rac1,Actb,Snx18,Pdcd6ip,Rab7,Dnaja1,Slc3a2,Pacsin2,Cfl1,Cd63
GO:0048522	Positive regulation of cellular process	34	5948	0.43	4.65e-08	Ddx3x,Chmp2a,Rhoa,Dynll1,Tsg101,Hspa8,Rack1,Hsp90ab1,Sdcbp,Vamp3,Wasl,Slc7a5,Cd81,Eif5a,Pcbp1,Arf6,Ezr,Eno1b,Vps28,Lgals1,Vps4b,Ube2n,Rac1,Actb,Dstn,Cd151,Snx18,Pdcd6ip,Rab7,Gapdh,Ppia,Dnaja1,Cfl1,Cd63
GO:0015031	Protein transport	17	1162	0.84	6.6e-08	Chmp2a,Tsg101,Hspa8,Rab5c,Ywhaz,Vamp3,Eif5a,Vps37b,Arf3,Arf6,Vps28,Vps4b,Snx18,Pdcd6ip,Rab7,Cfl1,Cd63
GO:0071705	Nitrogen compound transport	19	1574	0.76	8.81e-08	Chmp2a,Tsg101,Hspa8,Rab5c,Ywhaz,Vamp3,Slc7a5,Eif5a,Vps37b,Arf3,Arf6,Vps28,Vps4b,Snx18,Pdcd6ip,Rab7,Slc3a2,Cfl1,Cd63
GO:0048518	Positive regulation of biological process	35	6612	0.4	1.28e-07	Ddx3x,Chmp2a,Rhoa,Dynll1,Tsg101,Hspa8,Rack1,Hsp90ab1,Sdcbp,Vamp3,Wasl,Slc7a5,Cd81,Eif5a,Vps37b,Pcbp1,Arf6,Ezr,Eno1b,Vps28,Lgals1,Vps4b,Ube2n,Rac1,Actb,Dstn,Cd151,Snx18,Pdcd6ip,Rab7,Gapdh,Ppia,Dnaja1,Cfl1,Cd63
GO:1903532	Positive regulation of secretion by cell	11	378	1.14	2.1e-07	Chmp2a,Dynll1,Tsg101,Sdcbp,Arf6,Ezr,Vps4b,Rac1,Pdcd6ip,Rab7,Ppia
GO:0071702	Organic substance transport	20	1971	0.68	4.13e-07	Chmp2a,Tsg101,Hspa8,Rab5c,Ywhaz,Vamp3,Slc7a5,Eif5a,Vps37b,Arf3,Arf6,Ezr,Vps28,Vps4b,Snx18,Pdcd6ip,Rab7,Slc3a2,Cfl1,Cd63
GO:0032880	Regulation of protein localization	15	976	0.86	4.49e-07	Dnajb6,Dynll1,Tsg101,Rack1,Hsp90ab1,Wasl,Cd81,Arf6,Ezr,Vps28,Rac1,Actb,Ppia,Dnaja1,Cfl1
GO:0046907	Intracellular transport	17	1342	0.78	4.49e-07	Chmp2a,Dynll1,Tsg101,Hspa8,Rab5c,Ywhaz,Vamp3,Wasl,Vps37b,Arf3,Arf6,Vps28,Vps4b,Snx18,Rab7,Cfl1,Cd63
GO:0048519	Negative regulation of biological process	32	5717	0.42	4.94e-07	Ddx3x,Chmp2a,Rhoa,Dnajb6,Dynll1,Tsg101,Hspa8,Rack1,Ywhaz,Hsp90ab1,Sdcbp,Vamp3,Wasl,Cd9,Slc7a5,Eif5a,Arf6,Ezr,Ifitm2,Eno1b,Vps28,Lgals1,Vps4b,Rac1,Actb,Rab7,Gapdh,Ppia,Dnaja1,Pacsin2,Cfl1,Cd63
GO:0051649	Establishment of localization in cell	19	1802	0.7	6.19e-07	Chmp2a,Dynll1,Tsg101,Hspa8,Rab5c,Ywhaz,Vamp3,Wasl,Vps37b,Arf3,Arf6,Ezr,Vps28,Vps4b,Actb,Snx18,Rab7,Cfl1,Cd63
GO:0030036	Actin cytoskeleton organization	12	555	1.01	6.62e-07	Rhoa,Dnajb6,Sdcbp,Wasl,Arf6,Ezr,Rac1,Actb,Dstn,Pdcd6ip,Pacsin2,Cfl1
GO:0048523	Negative regulation of cellular process	30	5049	0.45	6.62e-07	Ddx3x,Chmp2a,Rhoa,Dnajb6,Dynll1,Tsg101,Hspa8,Rack1,Ywhaz,Hsp90ab1,Sdcbp,Vamp3,Wasl,Cd9,Slc7a5,Eif5a,Arf6,Ezr,Eno1b,Lgals1,Vps4b,Rac1,Actb,Rab7,Gapdh,Ppia,Dnaja1,Pacsin2,Cfl1,Cd63
GO:0051701	Biological process involved in interaction with host	8	153	1.39	6.62e-07	Chmp2a,Tsg101,Hsp90ab1,Cd81,Vps37b,Vps4b,Rab7,Slc3a2
GO:0051222	Positive regulation of protein transport	10	332	1.16	7.86e-07	Dynll1,Tsg101,Rack1,Hsp90ab1,Cd81,Arf6,Ezr,Vps28,Rac1,Ppia
GO:0033043	Regulation of organelle organization	16	1231	0.79	8.9e-07	Chmp2a,Rhoa,Dynll1,Tsg101,Sdcbp,Wasl,Arf6,Ezr,Vps4b,Rac1,Actb,Dstn,Gap43,Snx18,Pdcd6ip,Cfl1
GO:0006996	Organelle organization	25	3482	0.53	1.04e-06	Ddx3x,Tubb5,Chmp2a,Rhoa,Dnajb6,Dynll1,Hspa8,Rab5c,Ywhaz,Hsp90ab1,Sdcbp,Vamp3,Wasl,Arf6,Ezr,Vps4b,Rac1,Actb,Dstn,Pdcd6ip,Rab7,Gapdh,Ppia,Pacsin2,Cfl1
GO:0019076	Viral release from host cell	5	26	1.96	1.93e-06	Chmp2a,Tsg101,Vps37b,Vps4b,Rab7
GO:0048524	Positive regulation of viral process	6	62	1.66	2.1e-06	Ddx3x,Tsg101,Vps37b,Lgals1,Rab7,Ppia
GO:0044000	Movement in host	7	115	1.46	2.12e-06	Chmp2a,Tsg101,Cd81,Vps37b,Vps4b,Rab7,Slc3a2
GO:1903829	Positive regulation of protein localization	11	504	1.02	2.3e-06	Dynll1,Tsg101,Rack1,Hsp90ab1,Cd81,Arf6,Ezr,Vps28,Rac1,Ppia,Cfl1
GO:0051246	Regulation of protein metabolic process	22	2782	0.57	2.48e-06	Ddx3x,Rhoa,Dnajb6,Tsg101,Hspa8,Rack1,Hsp90ab1,Sdcbp,Cd81,Eif5a,Pcbp1,Ezr,Eno1b,Vps28,Ube2n,Rac1,Actb,Rab7,Gapdh,Ppia,Dnaja1,Cfl1
GO:0051247	Positive regulation of protein metabolic process	17	1586	0.71	3.31e-06	Ddx3x,Rhoa,Hspa8,Rack1,Hsp90ab1,Sdcbp,Cd81,Eif5a,Pcbp1,Ezr,Eno1b,Vps28,Ube2n,Rac1,Rab7,Ppia,Cfl1
GO:0043162	Ubiquitin-dependent protein catabolic process via the multivesicular body sorting pathway	5	31	1.88	3.66e-06	Chmp2a,Tsg101,Vps37b,Vps28,Vps4b
GO:0044419	Biological process involved in interspecies interaction between organisms	17	1609	0.7	3.94e-06	Ddx3x,Chmp2a,Rhoa,Tsg101,Hspa8,Hsp90ab1,Vamp3,Wasl,Slc7a5,Cd81,Vps37b,Ifitm2,Vps4b,Rab7,Gapdh,Slc3a2,Cfl1
GO:0010638	Positive regulation of organelle organization	11	551	0.98	5.13e-06	Rhoa,Dynll1,Sdcbp,Wasl,Arf6,Vps4b,Rac1,Dstn,Snx18,Pdcd6ip,Cfl1
GO:0000281	Mitotic cytokinesis	6	78	1.56	6.48e-06	Chmp2a,Rhoa,Vps4b,Snx18,Pdcd6ip,Cfl1
GO:1903530	Regulation of secretion by cell	12	714	0.9	6.48e-06	Chmp2a,Dynll1,Tsg101,Sdcbp,Vamp3,Arf6,Ezr,Vps4b,Rac1,Pdcd6ip,Rab7,Ppia
GO:0032506	Cytokinetic process	5	37	1.81	7.45e-06	Chmp2a,Rhoa,Vps4b,Snx18,Pdcd6ip
GO:0007163	Establishment or maintenance of cell polarity	8	226	1.23	7.75e-06	Rhoa,Hsp90ab1,Arf6,Ezr,Rac1,Actb,Pdcd6ip,Cfl1
GO:0051223	Regulation of protein transport	11	580	0.95	7.85e-06	Dynll1,Tsg101,Rack1,Hsp90ab1,Cd81,Arf6,Ezr,Vps28,Rac1,Ppia,Dnaja1
GO:0033365	Protein localization to organelle	12	745	0.88	9.53e-06	Ddx3x,Dnajb6,Hspa8,Ywhaz,Cd81,Vps37b,Arf6,Vps28,Rab7,Dnaja1,Pacsin2,Cfl1
GO:0061024	Membrane organization	12	755	0.88	1.08e-05	Chmp2a,Rhoa,Hspa8,Vamp3,Wasl,Cd9,Vps4b,Rac1,Snx18,Pdcd6ip,Rab7,Pacsin2
GO:1902117	Positive regulation of organelle assembly	6	88	1.51	1.13e-05	Rhoa,Dynll1,Sdcbp,Vps4b,Snx18,Pdcd6ip
GO:0007034	Vacuolar transport	7	155	1.33	1.15e-05	Chmp2a,Tsg101,Hspa8,Vps37b,Vps28,Vps4b,Rab7
GO:0030100	Regulation of endocytosis	8	245	1.19	1.26e-05	Tsg101,Rab5c,Sdcbp,Wasl,Vps28,Cd151,Pacsin2,Cd63
GO:0044085	Cellular component biogenesis	20	2631	0.56	2.49e-05	Ddx3x,Tubb5,Chmp2a,Rhoa,Dynll1,Tsg101,Ywhaz,Hsp90ab1,Sdcbp,Vamp3,Wasl,Cd9,Arf6,Ezr,Vps4b,Rac1,Actb,Pdcd6ip,Rab7,Pacsin2
GO:0050792	Regulation of viral process	7	176	1.28	2.49e-05	Ddx3x,Tsg101,Vps37b,Ifitm2,Lgals1,Rab7,Ppia
GO:0010941	Regulation of cell death	17	1869	0.64	2.67e-05	Ddx3x,Chmp2a,Rhoa,Dnajb6,Hspa8,Rack1,Ywhaz,Hsp90ab1,Slc7a5,Eif5a,Eno1b,Lgals1,Vps4b,Actb,Gapdh,Ppia,Dnaja1
GO:0060548	Negative regulation of cell death	14	1216	0.74	2.9e-05	Ddx3x,Chmp2a,Rhoa,Dnajb6,Hspa8,Rack1,Hsp90ab1,Slc7a5,Eif5a,Eno1b,Vps4b,Gapdh,Ppia,Dnaja1
GO:0022607	Cellular component assembly	19	2396	0.58	2.94e-05	Ddx3x,Tubb5,Chmp2a,Rhoa,Dynll1,Ywhaz,Hsp90ab1,Sdcbp,Vamp3,Wasl,Cd9,Arf6,Ezr,Vps4b,Rac1,Actb,Pdcd6ip,Rab7,Pacsin2
GO:0071840	Cellular component organization or biogenesis	29	5681	0.38	3.2e-05	Ddx3x,Tubb5,Chmp2a,Rhoa,Dnajb6,Dynll1,Tsg101,Hspa8,Rab5c,Ywhaz,Hsp90ab1,Sdcbp,Vamp3,Wasl,Cd9,Arf6,Ezr,Vps4b,Rac1,Actb,Dstn,Gap43,Snx18,Pdcd6ip,Rab7,Gapdh,Ppia,Pacsin2,Cfl1
GO:0007010	Cytoskeleton organization	14	1243	0.73	3.59e-05	Tubb5,Rhoa,Dnajb6,Sdcbp,Wasl,Arf6,Ezr,Rac1,Actb,Dstn,Pdcd6ip,Gapdh,Pacsin2,Cfl1
GO:0046755	Viral budding	4	20	1.98	3.67e-05	Chmp2a,Tsg101,Vps4b,Pdcd6ip
GO:0034330	Cell junction organization	10	547	0.94	3.87e-05	Rhoa,Hspa8,Sdcbp,Wasl,Cd9,Arf6,Rac1,Actb,Pdcd6ip,Cfl1
GO:0050794	Regulation of cellular process	42	12265	0.21	4.24e-05	Ddx3x,Tubb5,Chmp2a,Rhoa,Dnajb6,Dynll1,Tsg101,Hspa8,Rab5c,Rack1,Ywhaz,Hsp90ab1,Sdcbp,Vamp3,Wasl,Cd9,Slc7a5,Cd81,Eif5a,Pcbp1,Arf6,Ezr,Ifitm2,Eno1b,Vps28,Lgals1,Vps4b,Ube2n,Rac1,Actb,Dstn,Gap43,Cd151,Snx18,Pdcd6ip,Rab7,Gapdh,Ppia,Dnaja1,Pacsin2,Cfl1,Cd63
GO:0050789	Regulation of biological process	43	13021	0.2	4.95e-05	Ddx3x,Tubb5,Chmp2a,Rhoa,Dnajb6,Dynll1,Tsg101,Hspa8,Rab5c,Rack1,Ywhaz,Hsp90ab1,Sdcbp,Vamp3,Wasl,Cd9,Slc7a5,Cd81,Eif5a,Vps37b,Pcbp1,Arf6,Ezr,Ifitm2,Eno1b,Vps28,Lgals1,Vps4b,Ube2n,Rac1,Actb,Dstn,Gap43,Cd151,Snx18,Pdcd6ip,Rab7,Gapdh,Ppia,Dnaja1,Pacsin2,Cfl1,Cd63
GO:1902410	Mitotic cytokinetic process	4	22	1.94	4.95e-05	Chmp2a,Rhoa,Vps4b,Pdcd6ip
GO:0048583	Regulation of response to stimulus	24	4029	0.45	5.42e-05	Ddx3x,Rhoa,Tsg101,Hspa8,Rack1,Ywhaz,Hsp90ab1,Sdcbp,Wasl,Cd9,Cd81,Arf6,Ezr,Eno1b,Lgals1,Ube2n,Rac1,Actb,Rab7,Gapdh,Ppia,Dnaja1,Cfl1,Cd63
GO:0016043	Cellular component organization	28	5482	0.38	5.98e-05	Ddx3x,Tubb5,Chmp2a,Rhoa,Dnajb6,Dynll1,Hspa8,Rab5c,Ywhaz,Hsp90ab1,Sdcbp,Vamp3,Wasl,Cd9,Arf6,Ezr,Vps4b,Rac1,Actb,Dstn,Gap43,Snx18,Pdcd6ip,Rab7,Gapdh,Ppia,Pacsin2,Cfl1
GO:0030865	Cortical cytoskeleton organization	5	63	1.58	5.98e-05	Rhoa,Arf6,Ezr,Rac1,Pdcd6ip
GO:0010604	Positive regulation of macromolecule metabolic process	23	3742	0.47	6.36e-05	Ddx3x,Rhoa,Tsg101,Hspa8,Rack1,Hsp90ab1,Sdcbp,Vamp3,Wasl,Slc7a5,Cd81,Eif5a,Pcbp1,Ezr,Eno1b,Vps28,Ube2n,Rac1,Actb,Rab7,Gapdh,Ppia,Cfl1
GO:0009893	Positive regulation of metabolic process	24	4079	0.45	6.55e-05	Ddx3x,Rhoa,Tsg101,Hspa8,Rack1,Hsp90ab1,Sdcbp,Vamp3,Wasl,Slc7a5,Cd81,Eif5a,Pcbp1,Ezr,Eno1b,Vps28,Ube2n,Rac1,Actb,Snx18,Rab7,Gapdh,Ppia,Cfl1
GO:0072665	Protein localization to vacuole	5	65	1.56	6.6e-05	Hspa8,Cd81,Vps37b,Vps28,Rab7
GO:0023051	Regulation of signaling	22	3456	0.48	7.2e-05	Ddx3x,Rhoa,Dynll1,Tsg101,Rack1,Ywhaz,Hsp90ab1,Sdcbp,Vamp3,Cd81,Arf6,Ezr,Eno1b,Ube2n,Rac1,Rab7,Gapdh,Ppia,Dnaja1,Pacsin2,Cfl1,Cd63
GO:0051495	Positive regulation of cytoskeleton organization	7	217	1.19	7.36e-05	Rhoa,Wasl,Arf6,Vps4b,Rac1,Dstn,Cfl1
GO:0006897	Endocytosis	9	455	0.97	7.83e-05	Rab5c,Cd9,Cd81,Arf6,Ezr,Rac1,Actb,Snx18,Pacsin2
GO:0010324	Membrane invagination	5	68	1.54	7.83e-05	Chmp2a,Rhoa,Wasl,Rac1,Snx18
GO:0016197	Endosomal transport	7	222	1.18	8.25e-05	Chmp2a,Vamp3,Arf6,Vps28,Vps4b,Snx18,Rab7
GO:0032502	Developmental process	29	6028	0.36	9.96e-05	Ddx3x,Tubb5,Rhoa,Dnajb6,Dynll1,Tsg101,Hspa8,Rack1,Ywhaz,Hsp90ab1,Sdcbp,Vamp3,Wasl,Cd9,Slc7a5,Cd81,Arf6,Ezr,Eno1b,Lgals1,Rac1,Actb,Gap43,Cd151,Ppia,Dnaja1,Pacsin2,Cfl1,Cd63
GO:1903551	Regulation of extracellular exosome assembly	3	6	2.38	0.00012	Tsg101,Sdcbp,Pdcd6ip
GO:1903900	Regulation of viral life cycle	6	148	1.28	0.00014	Ddx3x,Tsg101,Vps37b,Ifitm2,Lgals1,Ppia
GO:0007009	Plasma membrane organization	6	150	1.28	0.00015	Chmp2a,Wasl,Cd9,Vps4b,Snx18,Pacsin2
GO:0009987	Cellular process	46	16238	0.13	0.0002	Ddx3x,Tubb5,Chmp2a,Rhoa,Dnajb6,Dynll1,Tsg101,Hspa8,Rab5c,Rack1,Ywhaz,Hsp90ab1,Sdcbp,Vamp3,Wasl,Cd9,Slc7a5,Cd81,Eif5a,Vps37b,Arf3,Pcbp1,Arf6,Ezr,Ifitm2,Eno1b,Vps28,Lgals1,Vps4b,Ube2n,Rac1,Actb,Dstn,Gap43,Cd151,Snx18,Pdcd6ip,Rab7,Gapdh,Ubc,Ppia,Dnaja1,Slc3a2,Pacsin2,Cfl1,Cd63
GO:0051301	Cell division	9	518	0.92	0.0002	Chmp2a,Rhoa,Tsg101,Wasl,Arf6,Vps4b,Snx18,Pdcd6ip,Cfl1
GO:0048856	Anatomical structure development	27	5513	0.37	0.00025	Tubb5,Rhoa,Dnajb6,Dynll1,Tsg101,Hspa8,Rack1,Ywhaz,Hsp90ab1,Sdcbp,Vamp3,Wasl,Cd9,Slc7a5,Cd81,Arf6,Ezr,Eno1b,Lgals1,Rac1,Actb,Gap43,Cd151,Ppia,Pacsin2,Cfl1,Cd63
GO:0071985	Multivesicular body sorting pathway	4	37	1.71	0.00026	Chmp2a,Vps28,Vps4b,Pdcd6ip
GO:0010646	Regulation of cell communication	21	3447	0.46	0.00028	Ddx3x,Rhoa,Dynll1,Tsg101,Rack1,Ywhaz,Hsp90ab1,Sdcbp,Cd81,Arf6,Ezr,Eno1b,Ube2n,Rac1,Rab7,Gapdh,Ppia,Dnaja1,Pacsin2,Cfl1,Cd63
GO:0051656	Establishment of organelle localization	8	402	0.98	0.00031	Chmp2a,Tsg101,Ywhaz,Wasl,Ezr,Vps4b,Rab7,Cfl1
GO:0007049	Cell cycle	13	1317	0.67	0.00034	Tubb5,Chmp2a,Rhoa,Tsg101,Hspa8,Rack1,Wasl,Arf6,Ezr,Vps4b,Snx18,Pdcd6ip,Cfl1
GO:0040008	Regulation of growth	10	730	0.81	0.00037	Ddx3x,Rhoa,Tsg101,Rack1,Sdcbp,Cd81,Ezr,Eno1b,Gap43,Cfl1
GO:0051338	Regulation of transferase activity	11	912	0.76	0.00037	Ddx3x,Rhoa,Tsg101,Rack1,Hsp90ab1,Cd81,Ube2n,Rac1,Actb,Ppia,Dnaja1
GO:0051129	Negative regulation of cellular component organization	10	740	0.81	0.00042	Ddx3x,Rhoa,Dnajb6,Hspa8,Sdcbp,Wasl,Arf6,Lgals1,Pacsin2,Cfl1
GO:0051261	Protein depolymerization	4	44	1.64	0.00046	Hspa8,Vps4b,Dstn,Cfl1
GO:1902905	Positive regulation of supramolecular fiber organization	6	192	1.17	0.00051	Rhoa,Wasl,Arf6,Rac1,Dstn,Cfl1
GO:0031324	Negative regulation of cellular metabolic process	17	2403	0.53	0.00056	Ddx3x,Rhoa,Dnajb6,Dynll1,Tsg101,Hspa8,Rack1,Ywhaz,Hsp90ab1,Sdcbp,Slc7a5,Ezr,Eno1b,Actb,Gapdh,Ppia,Dnaja1
GO:0048869	Cellular developmental process	22	3955	0.42	0.00059	Ddx3x,Tubb5,Rhoa,Dnajb6,Dynll1,Tsg101,Ywhaz,Hsp90ab1,Vamp3,Wasl,Cd9,Cd81,Arf6,Ezr,Lgals1,Rac1,Actb,Gap43,Ppia,Pacsin2,Cfl1,Cd63
GO:0030163	Protein catabolic process	10	776	0.79	0.0006	Chmp2a,Tsg101,Hspa8,Vps37b,Vps28,Vps4b,Ube2n,Pdcd6ip,Rab7,Ubc
GO:0009966	Regulation of signal transduction	19	3013	0.48	0.00063	Ddx3x,Rhoa,Tsg101,Rack1,Ywhaz,Hsp90ab1,Sdcbp,Cd81,Arf6,Ezr,Eno1b,Ube2n,Rac1,Rab7,Gapdh,Ppia,Dnaja1,Cfl1,Cd63
GO:0051173	Positive regulation of nitrogen compound metabolic process	20	3325	0.46	0.00063	Ddx3x,Rhoa,Tsg101,Hspa8,Rack1,Hsp90ab1,Sdcbp,Wasl,Cd81,Eif5a,Pcbp1,Ezr,Eno1b,Vps28,Ube2n,Rac1,Actb,Rab7,Ppia,Cfl1
GO:0042981	Regulation of apoptotic process	14	1652	0.6	0.00067	Ddx3x,Rhoa,Dnajb6,Hspa8,Rack1,Hsp90ab1,Slc7a5,Eif5a,Eno1b,Lgals1,Actb,Gapdh,Ppia,Dnaja1
GO:0043549	Regulation of kinase activity	10	788	0.78	0.00067	Ddx3x,Rhoa,Tsg101,Rack1,Hsp90ab1,Cd81,Rac1,Actb,Ppia,Dnaja1
GO:0001558	Regulation of cell growth	8	459	0.92	0.0007	Ddx3x,Rhoa,Tsg101,Rack1,Sdcbp,Cd81,Eno1b,Cfl1
GO:0072666	Establishment of protein localization to vacuole	4	51	1.57	0.00072	Hspa8,Vps37b,Vps28,Rab7
GO:0039702	Viral budding via host ESCRT complex	3	14	2.01	0.00077	Chmp2a,Vps4b,Pdcd6ip
GO:0097320	Plasma membrane tubulation	3	14	2.01	0.00077	Wasl,Snx18,Pacsin2
GO:0007041	Lysosomal transport	5	123	1.29	0.00092	Chmp2a,Tsg101,Hspa8,Vps4b,Rab7
GO:0022402	Cell cycle process	10	824	0.76	0.00092	Tubb5,Chmp2a,Rhoa,Hspa8,Wasl,Ezr,Vps4b,Snx18,Pdcd6ip,Cfl1
GO:0030162	Regulation of proteolysis	10	826	0.76	0.00092	Ddx3x,Rhoa,Dnajb6,Hspa8,Rack1,Hsp90ab1,Sdcbp,Eno1b,Gapdh,Cfl1
GO:0120032	Regulation of plasma membrane bounded cell projection assembly	6	218	1.12	0.00092	Dynll1,Wasl,Arf6,Rac1,Gap43,Cfl1
GO:1902531	Regulation of intracellular signal transduction	14	1707	0.59	0.00092	Ddx3x,Rhoa,Rack1,Ywhaz,Hsp90ab1,Cd81,Arf6,Ezr,Eno1b,Ube2n,Rac1,Gapdh,Ppia,Dnaja1
GO:0045807	Positive regulation of endocytosis	5	130	1.26	0.0011	Tsg101,Wasl,Vps28,Cd151,Cd63
GO:0006886	Intracellular protein transport	9	671	0.8	0.0012	Hspa8,Rab5c,Ywhaz,Vps37b,Arf3,Arf6,Vps28,Rab7,Cfl1
GO:0008154	Actin polymerization or depolymerization	4	61	1.49	0.0012	Wasl,Rac1,Dstn,Cfl1
GO:0010256	Endomembrane system organization	8	508	0.87	0.0012	Chmp2a,Rab5c,Ywhaz,Wasl,Cd9,Vps4b,Snx18,Pacsin2
GO:0019220	Regulation of phosphate metabolic process	13	1505	0.61	0.0012	Ddx3x,Rhoa,Dynll1,Tsg101,Rack1,Hsp90ab1,Sdcbp,Cd81,Eno1b,Rac1,Actb,Ppia,Dnaja1
GO:0031396	Regulation of protein ubiquitination	6	229	1.09	0.0012	Ddx3x,Hsp90ab1,Vps28,Ube2n,Ppia,Dnaja1
GO:0032984	Protein-containing complex disassembly	5	133	1.25	0.0012	Chmp2a,Hspa8,Vps4b,Dstn,Cfl1
GO:0043066	Negative regulation of apoptotic process	11	1054	0.7	0.0012	Ddx3x,Rhoa,Dnajb6,Hspa8,Hsp90ab1,Slc7a5,Eif5a,Eno1b,Gapdh,Ppia,Dnaja1
GO:2000145	Regulation of cell motility	11	1066	0.69	0.0012	Rhoa,Rack1,Sdcbp,Wasl,Cd9,Cd81,Arf6,Rac1,Cd151,Cfl1,Cd63
GO:0061952	Midbody abscission	3	18	1.9	0.0013	Chmp2a,Vps4b,Pdcd6ip
GO:0009892	Negative regulation of metabolic process	19	3224	0.45	0.0014	Ddx3x,Rhoa,Dnajb6,Dynll1,Tsg101,Hspa8,Rack1,Ywhaz,Hsp90ab1,Sdcbp,Slc7a5,Ezr,Eno1b,Vps28,Rac1,Actb,Gapdh,Ppia,Dnaja1
GO:0010033	Response to organic substance	19	3234	0.45	0.0014	Rhoa,Hspa8,Rack1,Hsp90ab1,Vamp3,Cd9,Slc7a5,Cd81,Arf6,Ezr,Ifitm2,Eno1b,Vps4b,Rac1,Actb,Gapdh,Dnaja1,Slc3a2,Cfl1
GO:0042176	Regulation of protein catabolic process	7	370	0.95	0.0014	Rack1,Hsp90ab1,Sdcbp,Cd81,Ezr,Vps28,Rab7
GO:0030154	Cell differentiation	21	3918	0.41	0.0016	Ddx3x,Tubb5,Rhoa,Dnajb6,Dynll1,Tsg101,Ywhaz,Hsp90ab1,Vamp3,Wasl,Cd9,Cd81,Arf6,Ezr,Lgals1,Rac1,Actb,Gap43,Ppia,Cfl1,Cd63
GO:0051726	Regulation of cell cycle	11	1105	0.67	0.0016	Ddx3x,Chmp2a,Rhoa,Tsg101,Hspa8,Rack1,Hsp90ab1,Sdcbp,Vps4b,Actb,Pdcd6ip
GO:0050790	Regulation of catalytic activity	16	2369	0.51	0.0017	Ddx3x,Rhoa,Dnajb6,Dynll1,Tsg101,Hspa8,Rack1,Hsp90ab1,Cd81,Ube2n,Rac1,Actb,Snx18,Gapdh,Ppia,Dnaja1
GO:0065008	Regulation of biological quality	21	3943	0.4	0.0017	Ddx3x,Tubb5,Rhoa,Dynll1,Hspa8,Rack1,Ywhaz,Hsp90ab1,Cd9,Slc7a5,Cd81,Eif5a,Arf6,Ezr,Rac1,Dstn,Pdcd6ip,Rab7,Gapdh,Ppia,Cfl1
GO:0042325	Regulation of phosphorylation	12	1345	0.63	0.0018	Ddx3x,Rhoa,Dynll1,Tsg101,Rack1,Hsp90ab1,Sdcbp,Cd81,Rac1,Actb,Ppia,Dnaja1
GO:0009653	Anatomical structure morphogenesis	16	2406	0.5	0.0019	Rhoa,Dnajb6,Rack1,Ywhaz,Hsp90ab1,Vamp3,Wasl,Cd9,Slc7a5,Cd81,Rac1,Actb,Gap43,Cd151,Pacsin2,Cfl1
GO:0051248	Negative regulation of protein metabolic process	11	1134	0.66	0.002	Ddx3x,Dnajb6,Tsg101,Rack1,Hsp90ab1,Sdcbp,Vps28,Actb,Gapdh,Ppia,Dnaja1
GO:1903902	Positive regulation of viral life cycle	3	22	1.81	0.002	Tsg101,Vps37b,Lgals1
GO:0008333	Endosome to lysosome transport	4	73	1.42	0.0021	Chmp2a,Tsg101,Vps4b,Rab7
GO:0050807	Regulation of synapse organization	6	267	1.03	0.0022	Tubb5,Rhoa,Hspa8,Ywhaz,Arf6,Cfl1
GO:0097435	Supramolecular fiber organization	8	562	0.83	0.0022	Rhoa,Dnajb6,Hsp90ab1,Wasl,Ezr,Rac1,Dstn,Cfl1
GO:1902903	Regulation of supramolecular fiber organization	7	405	0.91	0.0023	Rhoa,Hspa8,Wasl,Arf6,Rac1,Dstn,Cfl1
GO:0051493	Regulation of cytoskeleton organization	8	572	0.82	0.0025	Chmp2a,Rhoa,Wasl,Arf6,Vps4b,Rac1,Dstn,Cfl1
GO:0007015	Actin filament organization	6	276	1.01	0.0026	Rhoa,Wasl,Ezr,Rac1,Dstn,Cfl1
GO:0015823	Phenylalanine transport	2	2	2.68	0.0026	Slc7a5,Slc3a2
GO:0031399	Regulation of protein modification process	13	1658	0.57	0.0026	Ddx3x,Rhoa,Tsg101,Rack1,Hsp90ab1,Sdcbp,Cd81,Vps28,Ube2n,Rac1,Actb,Ppia,Dnaja1
GO:0032535	Regulation of cellular component size	7	417	0.9	0.0026	Rhoa,Hsp90ab1,Arf6,Ezr,Rac1,Dstn,Cfl1
GO:0071310	Cellular response to organic substance	15	2191	0.51	0.0026	Rhoa,Hspa8,Rack1,Hsp90ab1,Vamp3,Slc7a5,Arf6,Ezr,Ifitm2,Eno1b,Rac1,Actb,Gapdh,Dnaja1,Cfl1
GO:2000397	Positive regulation of ubiquitin-dependent endocytosis	2	2	2.68	0.0026	Tsg101,Vps28
GO:0120035	Regulation of plasma membrane bounded cell projection organization	9	766	0.75	0.0027	Rhoa,Dynll1,Wasl,Arf6,Ezr,Lgals1,Rac1,Gap43,Cfl1
GO:0001932	Regulation of protein phosphorylation	11	1194	0.64	0.0028	Ddx3x,Rhoa,Tsg101,Rack1,Hsp90ab1,Sdcbp,Cd81,Rac1,Actb,Ppia,Dnaja1
GO:0050714	Positive regulation of protein secretion	5	170	1.15	0.003	Dynll1,Arf6,Ezr,Rac1,Ppia
GO:0045324	Late endosome to vacuole transport	3	27	1.72	0.0031	Chmp2a,Vps28,Vps4b
GO:0070887	Cellular response to chemical stimulus	17	2827	0.46	0.0031	Ddx3x,Rhoa,Hspa8,Rack1,Hsp90ab1,Vamp3,Slc7a5,Arf6,Ezr,Ifitm2,Eno1b,Rac1,Actb,Gapdh,Ppia,Dnaja1,Cfl1
GO:0065009	Regulation of molecular function	18	3149	0.43	0.0032	Ddx3x,Rhoa,Dnajb6,Dynll1,Tsg101,Hspa8,Rack1,Hsp90ab1,Cd81,Eno1b,Ube2n,Rac1,Actb,Snx18,Gapdh,Ppia,Dnaja1,Cfl1
GO:0000278	Mitotic cell cycle	8	603	0.8	0.0033	Tubb5,Chmp2a,Rhoa,Hspa8,Vps4b,Snx18,Pdcd6ip,Cfl1
GO:0048584	Positive regulation of response to stimulus	15	2261	0.5	0.0034	Ddx3x,Rhoa,Hspa8,Rack1,Hsp90ab1,Sdcbp,Wasl,Cd81,Lgals1,Ube2n,Rac1,Actb,Gapdh,Ppia,Cd63
GO:0110053	Regulation of actin filament organization	6	294	0.99	0.0034	Rhoa,Wasl,Arf6,Rac1,Dstn,Cfl1
GO:0030334	Regulation of cell migration	10	1007	0.67	0.0035	Rhoa,Rack1,Sdcbp,Wasl,Cd9,Cd81,Arf6,Rac1,Cd151,Cd63
GO:0006457	Protein folding	5	178	1.13	0.0036	Dnajb6,Hspa8,Hsp90ab1,Ppia,Dnaja1
GO:0008064	Regulation of actin polymerization or depolymerization	5	178	1.13	0.0036	Rhoa,Arf6,Rac1,Dstn,Cfl1
GO:2001242	Regulation of intrinsic apoptotic signaling pathway	5	179	1.12	0.0036	Ddx3x,Rack1,Eno1b,Ppia,Dnaja1
GO:0016050	Vesicle organization	6	301	0.98	0.0037	Chmp2a,Rab5c,Vamp3,Wasl,Vps4b,Rab7
GO:0061738	Late endosomal microautophagy	2	3	2.5	0.0037	Hspa8,Vps4b
GO:1903774	Positive regulation of viral budding via host ESCRT complex	2	3	2.5	0.0037	Tsg101,Vps37b
GO:1903801	L-leucine import across plasma membrane	2	3	2.5	0.0037	Slc7a5,Slc3a2
GO:0043086	Negative regulation of catalytic activity	9	814	0.72	0.0038	Ddx3x,Dnajb6,Dynll1,Tsg101,Rack1,Actb,Gapdh,Ppia,Dnaja1
GO:0051172	Negative regulation of nitrogen compound metabolic process	16	2603	0.47	0.0041	Ddx3x,Dnajb6,Dynll1,Tsg101,Hspa8,Rack1,Ywhaz,Hsp90ab1,Sdcbp,Ezr,Eno1b,Vps28,Actb,Gapdh,Ppia,Dnaja1
GO:0045927	Positive regulation of growth	6	314	0.96	0.0044	Ddx3x,Rhoa,Sdcbp,Cd81,Ezr,Cfl1
GO:0002682	Regulation of immune system process	12	1523	0.57	0.0045	Ddx3x,Rhoa,Hspa8,Wasl,Cd9,Cd81,Arf6,Ezr,Lgals1,Ube2n,Rac1,Actb
GO:0031326	Regulation of cellular biosynthetic process	21	4265	0.37	0.0045	Ddx3x,Rhoa,Dnajb6,Dynll1,Tsg101,Hspa8,Rack1,Ywhaz,Hsp90ab1,Sdcbp,Wasl,Cd81,Eif5a,Pcbp1,Ezr,Eno1b,Ube2n,Rac1,Actb,Gapdh,Ppia
GO:0032509	Endosome transport via multivesicular body sorting pathway	3	32	1.65	0.0045	Chmp2a,Vps28,Vps4b
GO:0040017	Positive regulation of locomotion	8	639	0.77	0.0045	Rhoa,Rack1,Sdcbp,Wasl,Arf6,Rac1,Cd151,Cfl1
GO:0045216	Cell-cell junction organization	5	191	1.09	0.0045	Rhoa,Cd9,Rac1,Actb,Pdcd6ip
GO:0030043	Actin filament fragmentation	2	4	2.38	0.0051	Dstn,Cfl1
GO:0051603	Proteolysis involved in protein catabolic process	8	653	0.76	0.0051	Chmp2a,Tsg101,Vps37b,Vps28,Vps4b,Ube2n,Pdcd6ip,Ubc
GO:0150117	Positive regulation of cell-substrate junction organization	3	34	1.62	0.0051	Arf6,Rac1,Cfl1
GO:1902914	Regulation of protein polyubiquitination	3	34	1.62	0.0051	Ddx3x,Ube2n,Ppia
GO:1903542	Negative regulation of exosomal secretion	2	4	2.38	0.0051	Vps4b,Rab7
GO:1903553	Positive regulation of extracellular exosome assembly	2	4	2.38	0.0051	Sdcbp,Pdcd6ip
GO:0010605	Negative regulation of macromolecule metabolic process	17	2984	0.43	0.0053	Ddx3x,Dnajb6,Tsg101,Hspa8,Rack1,Ywhaz,Hsp90ab1,Sdcbp,Slc7a5,Ezr,Eno1b,Vps28,Rac1,Actb,Gapdh,Ppia,Dnaja1
GO:0031325	Positive regulation of cellular metabolic process	18	3304	0.41	0.0053	Ddx3x,Rhoa,Tsg101,Hspa8,Rack1,Hsp90ab1,Sdcbp,Vamp3,Wasl,Cd81,Eif5a,Pcbp1,Eno1b,Ube2n,Rac1,Actb,Snx18,Ppia
GO:0030307	Positive regulation of cell growth	5	201	1.07	0.0054	Ddx3x,Rhoa,Sdcbp,Cd81,Cfl1
GO:2001243	Negative regulation of intrinsic apoptotic signaling pathway	4	101	1.27	0.0054	Ddx3x,Eno1b,Ppia,Dnaja1
GO:0019222	Regulation of metabolic process	28	7094	0.27	0.0055	Ddx3x,Rhoa,Dnajb6,Dynll1,Tsg101,Hspa8,Rack1,Ywhaz,Hsp90ab1,Sdcbp,Vamp3,Wasl,Slc7a5,Cd81,Eif5a,Pcbp1,Ezr,Eno1b,Vps28,Ube2n,Rac1,Actb,Snx18,Rab7,Gapdh,Ppia,Dnaja1,Cfl1
GO:0031323	Regulation of cellular metabolic process	25	5853	0.31	0.0055	Ddx3x,Rhoa,Dnajb6,Dynll1,Tsg101,Hspa8,Rack1,Ywhaz,Hsp90ab1,Sdcbp,Vamp3,Wasl,Slc7a5,Cd81,Eif5a,Pcbp1,Ezr,Eno1b,Ube2n,Rac1,Actb,Snx18,Gapdh,Ppia,Dnaja1
GO:0010660	Regulation of muscle cell apoptotic process	4	103	1.27	0.0057	Hspa8,Slc7a5,Eif5a,Gapdh
GO:0043243	Positive regulation of protein-containing complex disassembly	3	36	1.6	0.0057	Eif5a,Dstn,Cfl1
GO:0045859	Regulation of protein kinase activity	8	673	0.75	0.0058	Ddx3x,Rhoa,Tsg101,Rack1,Hsp90ab1,Actb,Ppia,Dnaja1
GO:0050808	Synapse organization	6	338	0.93	0.0058	Hspa8,Sdcbp,Wasl,Arf6,Actb,Cfl1
GO:0072594	Establishment of protein localization to organelle	6	337	0.93	0.0058	Hspa8,Ywhaz,Vps37b,Vps28,Rab7,Cfl1
GO:1905475	Regulation of protein localization to membrane	5	206	1.06	0.0058	Rack1,Cd81,Arf6,Ezr,Actb
GO:0023056	Positive regulation of signaling	13	1853	0.52	0.0061	Ddx3x,Rhoa,Dynll1,Rack1,Hsp90ab1,Sdcbp,Vamp3,Cd81,Ube2n,Rac1,Gapdh,Ppia,Cd63
GO:0045732	Positive regulation of protein catabolic process	5	209	1.06	0.0061	Rack1,Cd81,Ezr,Vps28,Rab7
GO:0006469	Negative regulation of protein kinase activity	5	210	1.05	0.0062	Tsg101,Rack1,Actb,Ppia,Dnaja1
GO:0006623	Protein targeting to vacuole	3	38	1.57	0.0063	Hspa8,Vps37b,Rab7
GO:0030866	Cortical actin cytoskeleton organization	3	38	1.57	0.0063	Arf6,Ezr,Pdcd6ip
GO:0015827	Tryptophan transport	2	5	2.28	0.0064	Slc7a5,Slc3a2
GO:0090611	Ubiquitin-independent protein catabolic process via the multivesicular body sorting pathway	2	5	2.28	0.0064	Vps4b,Pdcd6ip
GO:1905460	Negative regulation of vascular associated smooth muscle cell apoptotic process	2	5	2.28	0.0064	Slc7a5,Gapdh
GO:0031334	Positive regulation of protein-containing complex assembly	5	214	1.05	0.0066	Ddx3x,Rhoa,Rack1,Arf6,Rac1
GO:0072659	Protein localization to plasma membrane	5	214	1.05	0.0066	Vamp3,Cd81,Ezr,Rac1,Rab7
GO:0044093	Positive regulation of molecular function	12	1615	0.55	0.0069	Ddx3x,Rhoa,Hspa8,Rack1,Hsp90ab1,Cd81,Eno1b,Ube2n,Rac1,Snx18,Ppia,Cfl1
GO:0051171	Regulation of nitrogen compound metabolic process	25	5973	0.3	0.0071	Ddx3x,Rhoa,Dnajb6,Dynll1,Tsg101,Hspa8,Rack1,Ywhaz,Hsp90ab1,Sdcbp,Wasl,Cd81,Eif5a,Pcbp1,Ezr,Eno1b,Vps28,Ube2n,Rac1,Actb,Rab7,Gapdh,Ppia,Dnaja1,Cfl1
GO:0045785	Positive regulation of cell adhesion	7	518	0.81	0.0072	Rhoa,Cd81,Lgals1,Rac1,Actb,Cfl1,Cd63
GO:1903047	Mitotic cell cycle process	7	520	0.81	0.0073	Chmp2a,Rhoa,Hspa8,Vps4b,Snx18,Pdcd6ip,Cfl1
GO:0007155	Cell adhesion	9	918	0.67	0.0077	Rhoa,Dnajb6,Vamp3,Cd9,Ezr,Lgals1,Rac1,Ppia,Cd63
GO:1903076	Regulation of protein localization to plasma membrane	4	115	1.22	0.0077	Rack1,Arf6,Ezr,Actb
GO:1905477	Positive regulation of protein localization to membrane	4	115	1.22	0.0077	Rack1,Cd81,Arf6,Ezr
GO:0099173	Postsynapse organization	4	116	1.21	0.0079	Hspa8,Wasl,Arf6,Actb
GO:0006950	Response to stress	18	3453	0.39	0.0081	Ddx3x,Chmp2a,Rhoa,Hspa8,Ywhaz,Hsp90ab1,Vamp3,Slc7a5,Ifitm2,Vps4b,Ube2n,Rac1,Gap43,Cd151,Gapdh,Ppia,Dnaja1,Cfl1
GO:0050896	Response to stimulus	32	9122	0.22	0.0087	Ddx3x,Chmp2a,Rhoa,Hspa8,Rack1,Ywhaz,Hsp90ab1,Sdcbp,Vamp3,Wasl,Cd9,Slc7a5,Cd81,Arf6,Ezr,Ifitm2,Eno1b,Lgals1,Vps4b,Ube2n,Rac1,Actb,Gap43,Cd151,Rab7,Gapdh,Ppia,Dnaja1,Slc3a2,Pacsin2,Cfl1,Cd63
GO:0061462	Protein localization to lysosome	3	44	1.51	0.0088	Hspa8,Cd81,Rab7
GO:1902532	Negative regulation of intracellular signal transduction	7	541	0.79	0.009	Ddx3x,Rhoa,Rack1,Ezr,Eno1b,Ppia,Dnaja1
GO:0071900	Regulation of protein serine/threonine kinase activity	6	378	0.88	0.0095	Ddx3x,Rhoa,Tsg101,Hsp90ab1,Actb,Dnaja1
GO:0043085	Positive regulation of catalytic activity	10	1183	0.6	0.0098	Ddx3x,Rhoa,Hspa8,Rack1,Hsp90ab1,Cd81,Ube2n,Rac1,Snx18,Ppia
GO:1901575	Organic substance catabolic process	12	1691	0.53	0.0099	Chmp2a,Tsg101,Hspa8,Vps37b,Eno1b,Vps28,Vps4b,Ube2n,Pdcd6ip,Rab7,Gapdh,Ubc
GO:0014905	Myoblast fusion involved in skeletal muscle regeneration	2	7	2.13	0.01	Cd9,Cd81
GO:0036089	Cleavage furrow formation	2	7	2.13	0.01	Rhoa,Snx18
GO:1903722	Regulation of centriole elongation	2	7	2.13	0.01	Chmp2a,Vps4b
GO:0009894	Regulation of catabolic process	9	962	0.65	0.0101	Rack1,Hsp90ab1,Sdcbp,Slc7a5,Cd81,Ezr,Vps28,Snx18,Rab7
GO:0042221	Response to chemical	23	5335	0.31	0.0101	Ddx3x,Rhoa,Hspa8,Rack1,Ywhaz,Hsp90ab1,Vamp3,Cd9,Slc7a5,Cd81,Arf6,Ezr,Ifitm2,Eno1b,Vps4b,Rac1,Actb,Gap43,Gapdh,Ppia,Dnaja1,Slc3a2,Cfl1
GO:0045862	Positive regulation of proteolysis	6	384	0.87	0.0101	Ddx3x,Rhoa,Hspa8,Rack1,Eno1b,Cfl1
GO:1901698	Response to nitrogen compound	10	1192	0.6	0.0101	Hsp90ab1,Cd9,Slc7a5,Cd81,Ezr,Rac1,Actb,Gapdh,Slc3a2,Cfl1
GO:0080135	Regulation of cellular response to stress	8	751	0.7	0.0103	Hspa8,Rack1,Ezr,Eno1b,Ube2n,Actb,Ppia,Dnaja1
GO:0120034	Positive regulation of plasma membrane bounded cell projection assembly	4	127	1.17	0.0103	Dynll1,Wasl,Rac1,Cfl1
GO:0051668	Localization within membrane	7	559	0.77	0.0104	Vamp3,Cd81,Vps37b,Arf6,Ezr,Rac1,Rab7
GO:0060255	Regulation of macromolecule metabolic process	26	6569	0.27	0.0108	Ddx3x,Rhoa,Dnajb6,Tsg101,Hspa8,Rack1,Ywhaz,Hsp90ab1,Sdcbp,Vamp3,Wasl,Slc7a5,Cd81,Eif5a,Pcbp1,Ezr,Eno1b,Vps28,Ube2n,Rac1,Actb,Rab7,Gapdh,Ppia,Dnaja1,Cfl1
GO:0080134	Regulation of response to stress	11	1454	0.56	0.0108	Hspa8,Rack1,Cd9,Cd81,Ezr,Eno1b,Lgals1,Ube2n,Actb,Ppia,Dnaja1
GO:0019941	Modification-dependent protein catabolic process	7	565	0.77	0.0109	Chmp2a,Tsg101,Vps37b,Vps28,Vps4b,Ube2n,Ubc
GO:0032873	Negative regulation of stress-activated MAPK cascade	3	49	1.46	0.0109	Ezr,Ppia,Dnaja1
GO:0010824	Regulation of centrosome duplication	3	50	1.45	0.0115	Chmp2a,Vps4b,Pdcd6ip
GO:1902523	Positive regulation of protein K63-linked ubiquitination	2	8	2.07	0.0116	Ddx3x,Ube2n
GO:0002685	Regulation of leukocyte migration	5	251	0.98	0.0118	Rhoa,Wasl,Cd9,Cd81,Rac1
GO:0007043	Cell-cell junction assembly	4	133	1.15	0.0118	Rhoa,Cd9,Actb,Pdcd6ip
GO:0042326	Negative regulation of phosphorylation	6	401	0.85	0.0119	Dynll1,Tsg101,Rack1,Actb,Ppia,Dnaja1
GO:0009719	Response to endogenous stimulus	11	1478	0.55	0.012	Rhoa,Hspa8,Cd9,Slc7a5,Cd81,Arf6,Ezr,Rac1,Actb,Dnaja1,Cfl1
GO:0045937	Positive regulation of phosphate metabolic process	9	993	0.63	0.012	Ddx3x,Rhoa,Rack1,Hsp90ab1,Sdcbp,Cd81,Eno1b,Rac1,Ppia
GO:0009890	Negative regulation of biosynthetic process	12	1752	0.51	0.0124	Ddx3x,Rhoa,Dnajb6,Dynll1,Tsg101,Hspa8,Rack1,Ywhaz,Sdcbp,Ezr,Eno1b,Gapdh
GO:1903202	Negative regulation of oxidative stress-induced cell death	3	53	1.43	0.013	Hspa8,Rack1,Ppia
GO:0070925	Organelle assembly	8	790	0.68	0.0134	Ddx3x,Tubb5,Chmp2a,Rhoa,Dynll1,Ezr,Vps4b,Rab7
GO:0000902	Cell morphogenesis	8	794	0.68	0.0137	Rhoa,Hsp90ab1,Vamp3,Wasl,Rac1,Actb,Gap43,Pacsin2
GO:0030030	Cell projection organization	10	1259	0.58	0.0142	Dynll1,Hsp90ab1,Wasl,Arf6,Ezr,Rac1,Actb,Gap43,Pacsin2,Cfl1
GO:0035088	Establishment or maintenance of apical/basal cell polarity	3	55	1.41	0.0142	Rhoa,Ezr,Pdcd6ip
GO:0006915	Apoptotic process	9	1026	0.62	0.0146	Ddx3x,Rhoa,Dynll1,Rack1,Arf6,Lgals1,Pdcd6ip,Gapdh,Ppia
GO:0051347	Positive regulation of transferase activity	7	602	0.74	0.0146	Ddx3x,Rhoa,Hsp90ab1,Cd81,Ube2n,Rac1,Ppia
GO:0071709	Membrane assembly	3	56	1.41	0.0146	Chmp2a,Vps4b,Pacsin2
GO:0009611	Response to wounding	6	425	0.83	0.0151	Chmp2a,Rhoa,Vps4b,Gap43,Cd151,Ppia
GO:0034329	Cell junction assembly	5	271	0.94	0.0153	Rhoa,Sdcbp,Cd9,Actb,Pdcd6ip
GO:0032886	Regulation of microtubule-based process	5	272	0.94	0.0155	Chmp2a,Rhoa,Vps4b,Rac1,Pdcd6ip
GO:0030010	Establishment of cell polarity	4	147	1.11	0.0156	Rhoa,Hsp90ab1,Arf6,Cfl1
GO:0034446	Substrate adhesion-dependent cell spreading	3	58	1.39	0.0157	Rhoa,Vamp3,Rac1
GO:0001934	Positive regulation of protein phosphorylation	8	821	0.67	0.0163	Ddx3x,Rhoa,Rack1,Hsp90ab1,Sdcbp,Cd81,Rac1,Ppia
GO:0000904	Cell morphogenesis involved in differentiation	7	620	0.73	0.0169	Rhoa,Hsp90ab1,Vamp3,Wasl,Rac1,Actb,Gap43
GO:0030155	Regulation of cell adhesion	8	829	0.66	0.0171	Rhoa,Cd9,Cd81,Lgals1,Rac1,Actb,Cfl1,Cd63
GO:2000147	Positive regulation of cell motility	7	622	0.73	0.0171	Rhoa,Rack1,Sdcbp,Arf6,Rac1,Cd151,Cfl1
GO:0010556	Regulation of macromolecule biosynthetic process	19	4075	0.35	0.0172	Ddx3x,Rhoa,Dnajb6,Tsg101,Hspa8,Rack1,Ywhaz,Hsp90ab1,Sdcbp,Wasl,Cd81,Eif5a,Pcbp1,Ezr,Eno1b,Ube2n,Actb,Gapdh,Ppia
GO:0008037	Cell recognition	4	153	1.09	0.0176	Ywhaz,Cd9,Cd81,Gap43
GO:0043254	Regulation of protein-containing complex assembly	6	442	0.81	0.0176	Ddx3x,Rhoa,Rack1,Arf6,Rac1,Cfl1
GO:0051239	Regulation of multicellular organismal process	16	3060	0.39	0.0176	Ddx3x,Rhoa,Rack1,Hsp90ab1,Sdcbp,Cd9,Slc7a5,Cd81,Arf6,Ezr,Eno1b,Rac1,Actb,Gapdh,Cfl1,Cd63
GO:0099024	Plasma membrane invagination	3	61	1.37	0.0176	Rhoa,Rac1,Snx18
GO:0010647	Positive regulation of cell communication	12	1846	0.49	0.018	Ddx3x,Rhoa,Dynll1,Rack1,Hsp90ab1,Sdcbp,Cd81,Ube2n,Rac1,Gapdh,Ppia,Cd63
GO:0007017	Microtubule-based process	8	840	0.66	0.0181	Tubb5,Rhoa,Dynll1,Hspa8,Ezr,Gapdh,Dnaja1,Cfl1
GO:1903078	Positive regulation of protein localization to plasma membrane	3	62	1.36	0.0181	Rack1,Arf6,Ezr
GO:0030838	Positive regulation of actin filament polymerization	3	63	1.35	0.0187	Rhoa,Arf6,Rac1
GO:0061025	Membrane fusion	4	157	1.08	0.0187	Chmp2a,Vamp3,Cd9,Rab7
GO:0030833	Regulation of actin filament polymerization	4	158	1.08	0.019	Rhoa,Arf6,Rac1,Cfl1
GO:0036010	Protein localization to endosome	2	12	1.9	0.0197	Arf6,Pacsin2
GO:0010656	Negative regulation of muscle cell apoptotic process	3	66	1.33	0.0208	Hspa8,Slc7a5,Gapdh
GO:0051489	Regulation of filopodium assembly	3	66	1.33	0.0208	Wasl,Arf6,Gap43
GO:0070507	Regulation of microtubule cytoskeleton organization	4	163	1.07	0.0208	Chmp2a,Rhoa,Vps4b,Rac1
GO:0007032	Endosome organization	3	67	1.33	0.0215	Chmp2a,Rab5c,Vps4b
GO:0008360	Regulation of cell shape	4	165	1.06	0.0216	Rhoa,Ezr,Rac1,Cfl1
GO:0007399	Nervous system development	13	2190	0.45	0.0219	Rhoa,Hspa8,Ywhaz,Hsp90ab1,Sdcbp,Wasl,Cd9,Arf6,Rac1,Actb,Gap43,Ppia,Cfl1
GO:0030836	Positive regulation of actin filament depolymerization	2	13	1.86	0.022	Dstn,Cfl1
GO:0031401	Positive regulation of protein modification process	9	1107	0.59	0.022	Ddx3x,Rhoa,Rack1,Hsp90ab1,Sdcbp,Cd81,Ube2n,Rac1,Ppia
GO:0046761	Viral budding from plasma membrane	2	13	1.86	0.022	Chmp2a,Vps4b
GO:0042060	Wound healing	5	305	0.89	0.0228	Chmp2a,Rhoa,Vps4b,Cd151,Ppia
GO:0042246	Tissue regeneration	3	69	1.31	0.0228	Cd9,Cd81,Gap43
GO:0036258	Multivesicular body assembly	2	14	1.83	0.0244	Chmp2a,Vps4b
GO:0045792	Negative regulation of cell size	2	14	1.83	0.0244	Rhoa,Cfl1
GO:0080090	Regulation of primary metabolic process	24	6158	0.27	0.0248	Ddx3x,Rhoa,Dnajb6,Tsg101,Hspa8,Rack1,Ywhaz,Hsp90ab1,Sdcbp,Wasl,Cd81,Eif5a,Pcbp1,Ezr,Eno1b,Vps28,Ube2n,Rac1,Actb,Rab7,Gapdh,Ppia,Dnaja1,Cfl1
GO:0032989	Cellular component morphogenesis	7	678	0.69	0.025	Hsp90ab1,Wasl,Cd9,Rac1,Actb,Gap43,Pacsin2
GO:0045428	Regulation of nitric oxide biosynthetic process	3	72	1.3	0.025	Dynll1,Hsp90ab1,Rac1
GO:0043933	Protein-containing complex organization	10	1388	0.53	0.0253	Chmp2a,Hspa8,Hsp90ab1,Vamp3,Wasl,Vps4b,Rac1,Dstn,Pdcd6ip,Cfl1
GO:0072657	Protein localization to membrane	6	486	0.77	0.0257	Vamp3,Cd81,Vps37b,Ezr,Rac1,Rab7
GO:0048870	Cell motility	9	1140	0.57	0.026	Rhoa,Cd9,Rac1,Actb,Cd151,Ppia,Dnaja1,Cfl1,Cd63
GO:0003376	sphingosine-1-phosphate receptor signaling pathway	2	15	1.8	0.0268	Ezr,Rac1
GO:0044794	Positive regulation by host of viral process	2	15	1.8	0.0268	Hspa8,Cfl1
GO:0051014	Actin filament severing	2	15	1.8	0.0268	Dstn,Cfl1
GO:0031623	Receptor internalization	3	75	1.28	0.027	Cd9,Cd81,Ezr
GO:0009605	Response to external stimulus	14	2575	0.41	0.0278	Ddx3x,Rhoa,Hspa8,Vamp3,Wasl,Slc7a5,Ifitm2,Rac1,Gap43,Rab7,Gapdh,Ppia,Cfl1,Cd63
GO:0097178	Ruffle assembly	2	16	1.77	0.0292	Arf6,Rac1
GO:0048585	Negative regulation of response to stimulus	11	1697	0.49	0.0294	Ddx3x,Rhoa,Tsg101,Hspa8,Rack1,Cd9,Ezr,Eno1b,Rab7,Ppia,Dnaja1
GO:0010648	Negative regulation of cell communication	10	1427	0.52	0.0298	Ddx3x,Rhoa,Tsg101,Rack1,Hsp90ab1,Ezr,Eno1b,Rab7,Ppia,Dnaja1
GO:0031099	Regeneration	4	186	1.01	0.0301	Cd9,Slc7a5,Cd81,Gap43
GO:0023057	Negative regulation of signaling	10	1431	0.52	0.0303	Ddx3x,Rhoa,Tsg101,Rack1,Hsp90ab1,Ezr,Eno1b,Rab7,Ppia,Dnaja1
GO:0033674	Positive regulation of kinase activity	6	508	0.75	0.0304	Ddx3x,Rhoa,Hsp90ab1,Cd81,Rac1,Ppia
GO:2000146	Negative regulation of cell motility	5	332	0.85	0.0304	Rhoa,Wasl,Rac1,Cfl1,Cd63
GO:0031327	Negative regulation of cellular biosynthetic process	11	1708	0.49	0.0305	Ddx3x,Dnajb6,Dynll1,Tsg101,Hspa8,Rack1,Ywhaz,Sdcbp,Ezr,Eno1b,Gapdh
GO:0032510	Endosome to lysosome transport via multivesicular body sorting pathway	2	17	1.75	0.0317	Chmp2a,Vps4b
GO:0060019	Radial glial cell differentiation	2	17	1.75	0.0317	Rhoa,Gap43
GO:0061621	Canonical glycolysis	2	17	1.75	0.0317	Eno1b,Gapdh
GO:0097212	Lysosomal membrane organization	2	17	1.75	0.0317	Chmp2a,Hspa8
GO:0009205	Purine ribonucleoside triphosphate metabolic process	4	193	0.99	0.0333	Rhoa,Hspa8,Eno1b,Gapdh
GO:0009896	Positive regulation of catabolic process	6	520	0.74	0.0333	Rack1,Cd81,Ezr,Vps28,Snx18,Rab7
GO:0051240	Positive regulation of multicellular organismal process	11	1733	0.48	0.0335	Ddx3x,Rhoa,Rack1,Sdcbp,Slc7a5,Cd81,Ezr,Eno1b,Actb,Gapdh,Cfl1
GO:0019538	Protein metabolic process	18	4003	0.33	0.0338	Ddx3x,Chmp2a,Tsg101,Hspa8,Rack1,Ywhaz,Eif5a,Vps37b,Vps28,Vps4b,Ube2n,Actb,Pdcd6ip,Rab7,Gapdh,Ubc,Ppia,Cfl1
GO:0098880	Maintenance of postsynaptic specialization structure	2	18	1.72	0.0342	Hspa8,Arf6
GO:0010468	Regulation of gene expression	21	5140	0.29	0.0352	Ddx3x,Rhoa,Dnajb6,Tsg101,Hspa8,Rack1,Ywhaz,Hsp90ab1,Sdcbp,Wasl,Slc7a5,Cd81,Eif5a,Pcbp1,Ezr,Eno1b,Ube2n,Rac1,Actb,Gapdh,Ppia
GO:0031589	Cell-substrate adhesion	4	197	0.98	0.0353	Rhoa,Vamp3,Rac1,Cd63
GO:0060998	Regulation of dendritic spine development	3	85	1.22	0.0356	Arf6,Rac1,Cfl1
GO:0051051	Negative regulation of transport	6	530	0.73	0.0361	Rack1,Sdcbp,Vamp3,Vps4b,Rab7,Pacsin2
GO:0030521	Androgen receptor signaling pathway	2	19	1.7	0.037	Rhoa,Dnaja1
GO:0007040	Lysosome organization	3	87	1.21	0.0373	Chmp2a,Hspa8,Rab7
GO:0048858	Cell projection morphogenesis	6	538	0.72	0.038	Hsp90ab1,Wasl,Rac1,Actb,Gap43,Pacsin2
GO:0030308	Negative regulation of cell growth	4	205	0.97	0.0396	Ddx3x,Rack1,Eno1b,Cfl1
GO:0031400	Negative regulation of protein modification process	6	543	0.72	0.0396	Tsg101,Rack1,Vps28,Actb,Ppia,Dnaja1
GO:1902774	Late endosome to lysosome transport	2	20	1.68	0.0396	Chmp2a,Vps4b
GO:0045069	Regulation of viral genome replication	3	90	1.2	0.04	Ddx3x,Ifitm2,Ppia
GO:0060429	Epithelium development	9	1237	0.54	0.0402	Tubb5,Rhoa,Tsg101,Ezr,Rac1,Actb,Cd151,Cfl1,Cd63
GO:0031397	Negative regulation of protein ubiquitination	3	92	1.19	0.0424	Vps28,Ppia,Dnaja1
GO:0006511	Ubiquitin-dependent protein catabolic process	6	553	0.71	0.0427	Chmp2a,Tsg101,Vps37b,Vps28,Vps4b,Ube2n
GO:0031468	Nuclear membrane reassembly	2	21	1.66	0.0427	Chmp2a,Vps4b
GO:0042026	Protein refolding	2	21	1.66	0.0427	Hspa8,Dnaja1
GO:0098974	Postsynaptic actin cytoskeleton organization	2	21	1.66	0.0427	Wasl,Actb
GO:0051094	Positive regulation of developmental process	10	1529	0.49	0.0447	Rhoa,Rack1,Hsp90ab1,Sdcbp,Slc7a5,Eif5a,Ezr,Rac1,Actb,Cfl1
GO:0006970	Response to osmotic stress	3	95	1.18	0.0453	Ddx3x,Hsp90ab1,Rac1
GO:0008361	Regulation of cell size	4	216	0.94	0.0457	Rhoa,Hsp90ab1,Rac1,Cfl1
GO:0007275	Multicellular organism development	19	4513	0.3	0.0469	Rhoa,Dnajb6,Hspa8,Rack1,Ywhaz,Hsp90ab1,Sdcbp,Wasl,Cd9,Slc7a5,Cd81,Arf6,Eno1b,Lgals1,Rac1,Actb,Gap43,Ppia,Cfl1
GO:0010628	Positive regulation of gene expression	9	1274	0.53	0.0477	Ddx3x,Hspa8,Slc7a5,Cd81,Eif5a,Pcbp1,Ezr,Eno1b,Gapdh
GO:0031345	Negative regulation of cell projection organization	4	221	0.93	0.0487	Rhoa,Arf6,Lgals1,Cfl1
GO:1901673	Regulation of mitotic spindle assembly	2	23	1.62	0.0487	Chmp2a,Vps4b
GO:0051258	Protein polymerization	3	99	1.16	0.0494	Chmp2a,Wasl,Rac1
